# Supplementary material for: First-line sintilimab plus chemotherapy in locally advanced or metastatic esophageal squamous cell carcinoma: A cost-effectiveness analysis from China
Source: Front Pharmacol. 2022 Dec 7;13:967182. doi: 10.3389/fphar.2022.967182 (PMC9767976; doi:10.3389/fphar.2022.967182)
Supplement: Supplementary file 1 [file DataSheet1.ZIP]

Archive with 14 entries (13 files):
- data_sheets/
- data_sheets/Figure 2.xlsx
- data_sheets/Figure 3.xlsx
- data_sheets/Figure 4.xlsx
- data_sheets/Figure 5.xlsx
- data_sheets/Figure 6.xlsx
- data_sheets/Figure 7.xlsx
- data_sheets/Figure 8.xlsx
- data_sheets/Figure 9.xlsx
- data_sheets/Supplemental Materials.docx
- data_sheets/Table 1.docx
- data_sheets/Table 1.xlsx
- data_sheets/Table 2.docx
- data_sheets/Table 2.xlsx
