# Supplementary material for: First-line sintilimab plus chemotherapy in locally advanced or metastatic esophageal squamous cell carcinoma: A cost-effectiveness analysis from China
Source: Front Pharmacol. 2022 Dec 7;13:967182. doi: 10.3389/fphar.2022.967182 (PMC9767976; doi:10.3389/fphar.2022.967182)
Supplement: Supplementary file 1 [file DataSheet1.ZIP › data_sheets/Figure 2.xlsx]

## Sheet: figure 2
Sintilimab plus chemotherapy												Chemotherapy alone
OS						PFS						OS						PFS
KM			loglogistic			KM			logmormal			KM			loglogistic			KM			lognormal
0.278224	0.999327		0.25	0.999714		0.0819812	0.999517		0.25	0.999969		0.084527	0.999666		0.25	0.999497		0.262335	0.999617		0.25	0.999959
0.40502	0.998661		0.5	0.998907		0.500081	0.997617		0.5	0.999376		0.316962	0.999325		0.5	0.998061		0.401694	0.998852		0.5	0.998904
0.563529	0.997335		0.75	0.997607		0.627147	0.997235		0.75	0.997233		0.419106	0.998661		0.75	0.995738		0.684505	0.99694		0.75	0.994631
0.697377	0.996339		1	0.995831		0.733722	0.995235		1	0.992903		0.524782	0.997666		1	0.99256		0.84427	0.988906		1	0.985663
0.855886	0.995013		1.25	0.993593		0.860756	0.993174		1.25	0.986193		0.633961	0.997331		1.25	0.988556		0.946667	0.982402		1.25	0.971691
1.0531	0.994673		1.5	0.990907		0.983723	0.992792		1.5	0.977184		0.750192	0.996666		1.5	0.983756		1.04497	0.976282		1.5	0.953139
1.51798	0.993661		1.75	0.987784		1.11078	0.992027		1.75	0.966101		0.915753	0.99501		1.75	0.978191		1.16786	0.969778		1.75	0.930761
1.73991	0.991343		2	0.984237		1.22552	0.991966		2	0.953226		1.0531	0.994673		2	0.971895		1.29485	0.963275		2	0.905394
1.95828	0.990013		2.25	0.98028		1.32795	0.987758		2.25	0.938854		1.20461	0.992028		2.25	0.964902		1.32748	0.949885		2.25	0.877834
2.08872	0.985061		2.5	0.975926		1.40573	0.980107		2.5	0.923262		1.4089	0.990699		2.5	0.957248		1.36428	0.942234		2.5	0.848781
2.21921	0.978461		2.75	0.971189		1.46712	0.972073		2.75	0.906707		1.58505	0.988053		2.75	0.948972		1.42976	0.9342		2.75	0.818825
2.4341	0.975813		3	0.966083		1.56134	0.9671		3	0.889414		1.68718	0.988048		3	0.940112		1.5034	0.922724		3	0.78845
2.68773	0.973162		3.25	0.960623		1.64734	0.960597		3.25	0.871577		1.81765	0.981777		3.25	0.930708		1.57708	0.913542		3.25	0.758039
2.88158	0.967218		3.5	0.954824		1.75386	0.956006		3.5	0.853366		1.92706	0.9732		3.5	0.920801		1.65898	0.907039		3.5	0.727893
3.07909	0.956658		3.75	0.9487		1.88091	0.954476		3.75	0.834923		2.12454	0.963629		3.75	0.910429		1.76544	0.89824		3.75	0.698244
3.33972	0.955326		4	0.942268		2.02026	0.953328		4	0.816368		2.26215	0.95406		4	0.899635		1.87601	0.889441		4	0.669264
3.55464	0.951689		4.25	0.935543		2.15551	0.951415		4.25	0.797802		2.463	0.949764		4.25	0.888459		1.99889	0.88179		4.25	0.641081
3.81538	0.946731		4.5	0.928541		2.32762	0.947207		4.5	0.779308		2.56876	0.945803		4.5	0.87694		2.1382	0.8772		4.5	0.613783
4.06214	0.937817		4.75	0.921277		2.49973	0.943382		4.75	0.760954		2.66398	0.940852		4.75	0.865116		2.27748	0.870314		4.75	0.587429
4.18895	0.936492		5	0.913768		2.60214	0.938026		5	0.742799		2.73812	0.934584		5	0.853027		2.43316	0.863045		5	0.562056
4.34412	0.928901		5.25	0.90603		2.67581	0.928462		5.25	0.724887		2.81214	0.931943		5.25	0.840708		2.64214	0.857689		5.25	0.53768
4.53441	0.924605		5.5	0.898078		2.74543	0.923106		5.5	0.707255		2.87566	0.927324		5.5	0.828196		2.71989	0.846978		5.5	0.514304
4.73178	0.918661		5.75	0.889928		2.81093	0.916603		5.75	0.689932		3.00955	0.92501		5.75	0.815524		2.7688	0.824024		5.75	0.491921
4.9644	0.911726		6	0.881595		2.86822	0.908569		6	0.672942		3.12581	0.923355		6	0.802725		2.80557	0.813695		6	0.470513
5.16872	0.909408		6.25	0.873095		2.91731	0.900536		6.25	0.6563		3.24561	0.920712		6.25	0.78983		2.8792	0.801836		6.25	0.450058
5.36258	0.903134		6.5	0.864442		2.97051	0.893267		6.5	0.640021		3.36541	0.918398		6.5	0.776868		2.95284	0.79036		6.5	0.430529
5.58103	0.899167		6.75	0.855651		3.00733	0.887911		6.75	0.624111		3.45354	0.915426		6.75	0.763866		2.96085	0.775057		6.75	0.411896
5.78888	0.896519		7	0.846737		3.09746	0.883703		7	0.608578		3.54166	0.912455		7	0.750851		3.05498	0.762433		7	0.394126
5.97206	0.894532		7.25	0.837713		3.31469	0.882173		7.25	0.593424		3.64043	0.906515		7.25	0.737847		3.23114	0.754782		7.25	0.377186
6.16236	0.889577		7.5	0.828593		3.44173	0.879878		7.5	0.578649		3.76374	0.904531		7.5	0.724875		3.35406	0.750574		7.5	0.361041
6.34922	0.881985		7.75	0.819389		3.53596	0.875287		7.75	0.564253		3.85187	0.901559		7.75	0.711956		3.64503	0.744836		7.75	0.345657
6.5361	0.873733		8	0.810115		3.70809	0.872992		8	0.550231		3.90832	0.8976		8	0.69911		3.69822	0.736802		8	0.331001
6.76158	0.870095		8.25	0.800783		3.80229	0.866871		8.25	0.536581		3.99305	0.890342		8.25	0.686354		3.82928	0.728386		8.25	0.317038
6.96595	0.866129		8.5	0.791404		3.876	0.861132		8.5	0.523297		4.13412	0.882752		8.5	0.673703		3.92348	0.7215		8.5	0.303736
7.12459	0.860186		8.75	0.781989		3.94972	0.855777		8.75	0.510373		4.27857	0.880767		8.75	0.661171		4.02583	0.711936		8.75	0.291064
7.22693	0.852268		9	0.77255		4.0521	0.847743		9	0.497802		4.40535	0.880431		9	0.648772		4.04212	0.702754		9	0.278991
7.32585	0.841383		9.25	0.763096		4.12989	0.840092		9.25	0.485578		4.5357	0.878776		9.25	0.636517		4.07481	0.694338		9.25	0.267487
7.45988	0.833793		9.5	0.753638		4.16253	0.828233		9.5	0.473693		4.64488	0.878111		9.5	0.624416		4.11567	0.684392		9.5	0.256525
7.65026	0.826201		9.75	0.744184		4.17473	0.820199		9.75	0.462139		4.75068	0.872831		9.75	0.612477		4.14422	0.672533		9.75	0.246077
7.85114	0.820916		10	0.734743		4.22381	0.811018		10	0.450908		4.84933	0.871178		10	0.60071		4.21377	0.661438		10	0.236117
8.0168	0.815632		10.25	0.725323		4.2524	0.802601		10.25	0.439993		4.92334	0.869196		10.25	0.58912		4.26692	0.649962		10.25	0.226621
8.08748	0.806727		10.5	0.715933		4.2892	0.795333		10.5	0.429383		5.03622	0.862596		10.5	0.577712		4.36921	0.635042		10.5	0.217565
8.24612	0.800784		10.75	0.70658		4.34235	0.784239		10.75	0.419073		5.17384	0.852698		10.75	0.566493		4.40597	0.624713		10.75	0.208928
8.37299	0.797481		11	0.697269		4.36683	0.774675		11	0.409053		5.25851	0.847089		11	0.555465		4.49197	0.617827		11	0.200687
8.58089	0.793185		11.25	0.688009		4.41593	0.767406		11.25	0.399315		5.34314	0.843128		11.25	0.544632		4.58207	0.611706		11.25	0.192823
8.85922	0.788555		11.5	0.678805		4.53888	0.765876		11.5	0.389851		5.4489	0.839167		11.5	0.533996		4.69265	0.604055		11.5	0.185317
8.99345	0.774041		11.75	0.669661		4.67414	0.764728		11.75	0.380654		5.56527	0.833556		11.75	0.523559		4.83195	0.597934		11.75	0.178151
9.17329	0.76579		12	0.660585		4.87498	0.763963		12	0.371715		5.65341	0.829925		12	0.513321		4.99178	0.595256		12	0.171307
9.31082	0.758859		12.25	0.651579		5.01431	0.760903		12.25	0.363027		5.74156	0.826294		12.25	0.503283		5.19257	0.589901		12.25	0.164769
9.42016	0.752919		12.5	0.642649		5.13316	0.759373		12.5	0.354582		5.79103	0.820357		12.5	0.493446		5.295	0.58684		12.5	0.158523
9.54367	0.744011		12.75	0.633799		5.21923	0.758225		12.75	0.346373		5.83697	0.81442		12.75	0.483809		5.40148	0.578806		12.75	0.152553
9.67063	0.737411		13	0.625032		5.28066	0.753634		13	0.338394		5.94983	0.80848		13	0.47437		5.46277	0.562739		13	0.146845
9.77655	0.727844		13.25	0.616352		5.35847	0.747896		13.25	0.330636		6.03096	0.80386		13.25	0.465128		5.52412	0.551645		13.25	0.141387
9.9246	0.722562		13.5	0.607761		5.42397	0.740627		13.5	0.323093		6.09448	0.799241		13.5	0.456083		5.55264	0.537873		13.5	0.136167
10.1361	0.715298		13.75	0.599262		5.46073	0.729916		13.75	0.315758		6.15809	0.791325		13.75	0.447232		5.65494	0.522953		13.75	0.131172
10.249	0.707709		14	0.590858		5.48112	0.7215		14	0.308626		6.21812	0.785717		14	0.438572		5.72038	0.511094		14	0.126392
10.4114	0.692864		14.25	0.58255		5.52612	0.714614		14.25	0.301689		6.26401	0.781758		14.25	0.430102		5.80223	0.500765		14.25	0.121816
10.6019	0.680326		14.5	0.574341		5.57925	0.701224		14.5	0.294942		6.32048	0.777139		14.5	0.421819		5.88412	0.493114		14.5	0.117434
10.8379	0.678666		14.75	0.566233		5.59957	0.68707		14.75	0.288379		6.42627	0.772189		14.75	0.41372		6.02749	0.48508		14.75	0.113237
10.9965	0.676021		15	0.558225		5.61175	0.677506		15	0.281995		6.52855	0.766579		15	0.405803		6.15039	0.479342		15	0.109215
11.1447	0.664474		15.25	0.550321		5.65671	0.667559		15.25	0.275783		6.61672	0.761958		15.25	0.398064		6.28559	0.474369		15.25	0.105362
11.328	0.657871		15.5	0.54252		5.70171	0.660291		15.5	0.269738		6.67671	0.757669		15.5	0.3905		6.40035	0.472839		15.5	0.101668
11.5007	0.653576		15.75	0.534824		5.7713	0.651875		15.75	0.263856		6.74722	0.755028		15.75	0.383108		6.56012	0.465187		15.75	0.0981259
11.6769	0.649281		16	0.527232		5.79576	0.641163		16	0.25813		6.81091	0.744145		16	0.375885		6.70345	0.454093		16	0.0947288
11.8566	0.645646		16.25	0.519746		5.87353	0.632364		16.25	0.252558		6.88862	0.735898		16.25	0.368827		6.76889	0.442234		16.25	0.0914699
12.0293	0.640032		16.5	0.512365		5.93085	0.626626		16.5	0.247132		6.98747	0.727321		16.5	0.361932		6.82615	0.432288		16.5	0.0883426
12.1809	0.635739		16.75	0.505091		6.33249	0.620888		16.75	0.24185		7.11439	0.72204		16.75	0.355195		6.8834	0.421194		16.75	0.085341
12.336	0.629467		17	0.497921		6.46358	0.614767		17	0.236707		7.23069	0.719067		17	0.348614		6.94071	0.415073		17	0.0824592
12.4593	0.626493		17.25	0.490858		6.63158	0.609793		17.25	0.231698		7.34703	0.714445		17.25	0.342185		6.98571	0.407422		17.25	0.0796918
12.6497	0.620879		17.5	0.483899		6.71349	0.603673		17.5	0.22682		7.4739	0.711142		17.5	0.335904		7.05116	0.396327		17.5	0.0770335
12.7906	0.616916		17.75	0.477045		6.77898	0.596021		17.75	0.222068		7.58314	0.708828		17.75	0.329769		7.12065	0.380643		17.75	0.0744794
13.0865	0.613934		18	0.470296		6.84439	0.581867		18	0.217438		7.67479	0.705527		18	0.323776		7.22303	0.372609		18	0.0720248
13.231	0.61063		18.25	0.46365		6.92624	0.571538		18.25	0.212928		7.79461	0.702554		18.25	0.317922		7.3827	0.357307		18.25	0.0696653
13.3932	0.604687		18.5	0.457108		6.99575	0.557383		18.5	0.208533		7.99901	0.697268		18.5	0.312203		7.55483	0.354246		18.5	0.0673967
13.4956	0.593802		18.75	0.450667		7.0407	0.545524		18.75	0.204249		8.1295	0.690338		18.75	0.306617		7.87044	0.353481		18.75	0.0652149
13.6191	0.584894		19	0.444328		7.0693	0.537873		19	0.200075		8.21067	0.68407		19	0.301159		8.1039	0.338179		19	0.0631161
13.8623	0.57598		19.25	0.43809		7.11017	0.528692		19.25	0.196005		8.3447	0.67681		19.25	0.295828		8.20628	0.330528		19.25	0.0610967
14.0701	0.57564		19.5	0.431951		7.13053	0.517598		19.5	0.192038		8.51402	0.666581		19.5	0.290619		8.27993	0.319051		19.5	0.0591532
14.2463	0.572004		19.75	0.425911		7.15502	0.508799		19.75	0.18817		8.59874	0.659653		19.75	0.28553		8.32901	0.310252		19.75	0.0572824
14.3732	0.569031		20	0.419969		7.25329	0.500383		20	0.184398		8.70456	0.653383		20	0.280559		8.39037	0.300306		20	0.0554811
14.5776	0.564075		20.25	0.414123		7.38853	0.497705		20.25	0.180719		8.828	0.646783		20.25	0.275701		8.48036	0.285004		20.25	0.0537464
14.7431	0.561759		20.5	0.408372		7.51149	0.496557		20.5	0.177131		8.9302	0.64414		20.5	0.270954		8.55814	0.276588		20.5	0.0520754
14.9826	0.561418		20.75	0.402716		7.65084	0.495409		20.75	0.173631		9.0677	0.638528		20.75	0.266315		8.65234	0.270084		20.75	0.0504654
15.1341	0.558443		21	0.397152		7.81068	0.493114		21	0.170217		9.18045	0.636545		21	0.261782		8.79161	0.26205		21	0.048914
15.1941	0.553495		21.25	0.391681		7.94593	0.492349		21.25	0.166885		9.27214	0.631924		21.25	0.257352		8.87349	0.254017		21.25	0.0474185
15.3211	0.545575		21.5	0.3863		8.08119	0.491584		21.5	0.163634		9.37093	0.625325		21.5	0.253022		9.05793	0.252869		21.5	0.0459768
15.4973	0.54227		21.75	0.381008		8.2041	0.485845		21.75	0.160461		9.47323	0.619056		21.75	0.24879		9.23007	0.250574		21.75	0.0445866
15.7016	0.541271		22	0.375805		8.2737	0.478959		22	0.157365		9.56138	0.615095		22	0.244653		9.44319	0.247896		22	0.0432457
15.8919	0.536316		22.25	0.370688		8.32685	0.467865		22.25	0.154342		9.64254	0.609486		22.25	0.240608		9.57022	0.244836		22.25	0.0419522
15.98	0.532685		22.5	0.365657		8.40052	0.458684		22.5	0.151391		9.72019	0.603218		22.5	0.236654		9.63979	0.236037		22.5	0.0407041
16.0682	0.529054		22.75	0.36071		8.51934	0.454476		22.75	0.14851		9.81547	0.596289		22.75	0.232788		9.69707	0.227238		22.75	0.0394996
16.1458	0.523445		23	0.355846		8.65455	0.449503		23	0.145696		9.92841	0.587382		23	0.229008		9.79938	0.213849		23	0.038337
16.2023	0.517178		23.25	0.351064		8.86357	0.44759		23.25	0.142949		10.1329	0.580118		23.25	0.225311		9.91401	0.201989		23.25	0.0372145
16.3259	0.506951		23.5	0.346362		9.13821	0.447207		23.5	0.140265		10.2667	0.579782		23.5	0.221696		10.0041	0.193956		23.5	0.0361306
16.4562	0.504966		23.75	0.34174		9.28166	0.446442		23.75	0.137644		10.3408	0.574833		23.75	0.21816		10.1639	0.188217		23.75	0.0350837
16.6359	0.501331		24	0.337195		9.4579	0.444912		24	0.135083		10.4571	0.5712		24	0.214701		10.295	0.182479		24	0.0340725
16.7805	0.496378		24.25	0.332726		9.56445	0.442617		24.25	0.132581		10.5911	0.565259		24.25	0.211317		10.4753	0.179036		24.25	0.0330954
16.9496	0.493732		24.5	0.328333		9.65454	0.435348		24.5	0.130137		10.6721	0.565255		24.5	0.208007		10.6474	0.175976		24.5	0.0321512
17.094	0.492406		24.75	0.324014		9.75693	0.42808		24.75	0.127748		10.8412	0.56228		24.75	0.204768		10.7827	0.172915		24.75	0.0312386
17.2349	0.489102		25	0.319768		9.81833	0.420811		25	0.125413		10.9293	0.560627		25	0.201599		10.9261	0.16909		25	0.0303564
17.3618	0.486458		25.25	0.315593		9.92485	0.416603		25.25	0.123131		11.0351	0.556665		25.25	0.198497		11.0203	0.166412		25.25	0.0295034
17.6083	0.485127		25.5	0.311488		10.2445	0.413542		25.5	0.120901		11.1127	0.550727		25.5	0.195462		11.176	0.161056		25.5	0.0286785
17.7739	0.483141		25.75	0.307452		10.8348	0.412777		25.75	0.11872		11.1939	0.544788		25.75	0.19249		11.3317	0.155318		25.75	0.0278807
17.9184	0.479837		26	0.303485		10.9536	0.409334		26	0.116588		11.2962	0.537529		26	0.189582		11.4178	0.155318		26	0.0271088
18.0911	0.475542		26.25	0.299583		11.0683	0.403213		26.25	0.114503		11.4019	0.535216		26.25	0.186735		12.0695	0.15417		26.25	0.026362
18.3026	0.46663		26.5	0.295748		11.1831	0.400153		26.5	0.112465		11.4936	0.530596		26.5	0.183947		12.299	0.148814		26.5	0.0256393
18.3979	0.460361		26.75	0.291976		11.4371	0.392884		26.75	0.110471		11.6275	0.527622		26.75	0.181218		12.4876	0.148049		26.75	0.0249399
18.5706	0.456396		27	0.288268		11.5436	0.387529		27	0.108521		11.7684	0.525637		27	0.178545		12.6392	0.145371		27	0.0242628
18.7466	0.456387		27.25	0.284621		11.687	0.384086		27.25	0.106613		11.9024	0.521014		27.25	0.175927		12.9548	0.143841		27.25	0.0236072
18.891	0.456051		27.5	0.281036		11.8305	0.382173		27.5	0.104747		12.0222	0.516063		27.5	0.173363		13.0941	0.14078		27.5	0.0229723
19.046	0.455713		27.75	0.27751		11.9821	0.377582		27.75	0.102921		12.1034	0.511443		27.75	0.170851		13.5941	0.132747		27.75	0.0223575
19.3559	0.454709		28	0.274042		12.1911	0.376817		28	0.101134		12.2197	0.506492		28	0.168391		13.7006	0.124713		28	0.0217619
19.3913	0.448773		28.25	0.270633		12.3715	0.376435		28.25	0.0993859		12.3994	0.502527		28.25	0.16598		13.803	0.115149		28.25	0.0211849
19.5287	0.446458		28.5	0.267279		12.4493	0.368018		28.5	0.0976749		12.4735	0.498566		28.5	0.163618		13.8931	0.109411		28.5	0.0206258
19.6379	0.444145		28.75	0.263982		12.5312	0.364575		28.75	0.0960003		12.6039	0.495922		28.75	0.161303		14.0283	0.10482		28.75	0.020084
19.7296	0.440843		29	0.260738		13.0968	0.359985		29	0.0943611		12.7167	0.49229		29	0.159035		14.184	0.099847		29	0.0195588
19.8002	0.434905		29.25	0.257548		13.2403	0.358454		29.25	0.0927564		12.8155	0.485691		29.25	0.156811		14.7414	0.0983168		29.25	0.0190497
20.4764	0.431245		29.5	0.254411		13.5764	0.357689		29.5	0.0911854		12.9389	0.48008		29.5	0.154632		14.8808	0.0975516		29.5	0.0185561
20.6208	0.430908		29.75	0.251325		13.6747	0.354629		29.75	0.0896472		13.027	0.478098		29.75	0.152496		15.0324	0.0967865		29.75	0.0180775
20.8638	0.430896					13.7403	0.349656					13.1538	0.477432					15.2456	0.0948738
21.0469	0.430888					13.859	0.34277					13.2841	0.476107					15.4628	0.0906656
21.1667	0.430882					13.9737	0.332823					13.3406	0.46951					15.8604	0.089518
21.5329	0.430534					14.1786	0.32632					13.4816	0.465876					16.0612	0.0883703
21.6317	0.424265					14.363	0.325555					13.6542	0.462571					16.4465	0.0876052
21.8996	0.414361					14.613	0.32479					13.7882	0.459267					16.6227	0.0856924
22.2483	0.412695					14.818	0.320964					13.9045	0.454975					16.7702	0.0799541
22.3261	0.401151					15.3344	0.318669					14.0631	0.451011					17.2169	0.0696251
22.6117	0.389598					15.4737	0.310252					14.1969	0.450675					17.9793	0.0684774
22.8476	0.389586					15.8918	0.309487					14.3307	0.450009
22.992	0.389579					16.0434	0.309105					14.4823	0.445056
23.1399	0.389572					16.2688	0.306809					14.6305	0.433839
23.2386	0.388578					16.3754	0.306044					14.7787	0.425589
23.3689	0.388572					16.4656	0.304132					14.8808	0.424595
23.4886	0.388566					16.5598	0.299541					15.0219	0.417994
						16.6499	0.291125					15.1453	0.413372
						16.7194	0.281561					15.244	0.407762
						16.8013	0.271997					15.378	0.40281
						16.8257	0.260138					15.5577	0.400493
						16.9199	0.252487					15.6352	0.396203
						16.9895	0.244453					15.808	0.38993
						17.2723	0.241393					16.0088	0.386294
						17.9814	0.240245					16.1885	0.384307
						18.1536	0.238715					16.2871	0.383313
						18.2191	0.230681					16.3929	0.378692
						18.3173	0.221117					16.4952	0.372752
						18.4566	0.211936					16.6186	0.36813
						18.8296	0.211171					16.7631	0.363507
						19.0837	0.210406					16.8653	0.359875
						20.0347	0.210023					16.9817	0.353935
						20.2642	0.208875					17.1578	0.350959
												17.3094	0.347325
												17.5137	0.344677
												17.6898	0.344668
												17.8025	0.344663
												17.9928	0.3374
												18.1552	0.325193
												18.275	0.323209
												18.3773	0.31661
												18.5253	0.310668
												18.6382	0.306046
												18.7193	0.302086
												18.9131	0.29812
												19.2195	0.296127
												19.3993	0.290183
												19.6565	0.285555
												19.8046	0.279613
												19.9878	0.274988
												20.2028	0.270032
												20.305	0.265081
												20.4777	0.261446
												20.6679	0.260118
												20.8334	0.259121
												21.0274	0.24988
												21.1121	0.243941
												21.1581	0.236685
												21.2814	0.232722
												21.5843	0.231719
												21.81	0.221487
												21.9791	0.218511
												22.1131	0.213889
												22.2895	0.201681
												22.4621	0.200024
												22.8389	0.199346
												22.9834	0.197031
