# Supplementary material for: First-line sintilimab plus chemotherapy in locally advanced or metastatic esophageal squamous cell carcinoma: A cost-effectiveness analysis from China
Source: Front Pharmacol. 2022 Dec 7;13:967182. doi: 10.3389/fphar.2022.967182 (PMC9767976; doi:10.3389/fphar.2022.967182)
Supplement: Supplementary file 1 [file DataSheet1.ZIP › data_sheets/Figure 3.xlsx]

## Sheet: figure 3
Sintilimab plus chemotherapy												Chemotherapy alone
OS						PFS						OS						PFS
KM			loglogistic			KM			logmormal			KM			lognormal			KM			log logistic
0.056779	0.999186		0.25	0.999881		0.113535	0.999581		0.25	0.999963		0.113568	0.999189		0.25	0.999995		0.078601	0.999585		0.25	0.999198
0.126668	0.998781		0.5	0.999482		0.227069	0.998755		0.5	0.999337		0.253346	0.99838		0.5	0.999872		0.209605	0.999572		0.5	0.996233
0.318872	0.998383		0.75	0.998774		0.358071	0.997335		0.75	0.997206		0.362551	0.997977		0.75	0.999323		0.33187	0.998337		0.75	0.990723
0.615918	0.99799		1	0.997741		0.515277	0.997319		1	0.993043		0.960974	0.994332		1	0.998031		0.615713	0.99831		1	0.982494
0.847433	0.997185		1.25	0.996374		0.742345	0.996507		1.25	0.986716		1.17065	0.993935		1.25	0.99578		0.751072	0.995443		1.25	0.971488
1.03087	0.995336		1.5	0.994665		0.864612	0.996247		1.5	0.978327		1.29733	0.993533		1.5	0.99246		0.882049	0.989315		1.5	0.957742
1.36288	0.99517		1.75	0.99261		1.00871	0.99501		1.75	0.968087		1.62496	0.993141		1.75	0.98804		0.991195	0.983597		1.75	0.941368
1.50703	0.994769		2	0.990206		1.17901	0.994178		2	0.956254		1.87392	0.990704		2	0.982544		1.08288	0.978289		2	0.922545
1.71671	0.994371		2.25	0.987452		1.31001	0.99172		2.25	0.943086		1.95685	0.984992		2.25	0.976031		1.18765	0.971348		2.25	0.901503
1.98317	0.99316		2.5	0.984349		1.39296	0.987635		2.5	0.928827		2.07038	0.981731		2.5	0.96858		1.29679	0.964407		2.5	0.878513
2.03117	0.989895		2.75	0.980898		1.53268	0.982729		2.75	0.913698		2.08337	0.97234		2.75	0.96028		1.38843	0.951353		2.75	0.85387
2.13599	0.988267		3	0.977102		1.63747	0.980681		3	0.897895		2.16631	0.967853		3	0.951223		1.45388	0.937894		3	0.827883
2.23208	0.987047		3.25	0.972966		1.77283	0.977814		3.25	0.881587		2.23615	0.964181		3.25	0.941501		1.54552	0.923209		3.25	0.800864
2.32379	0.98501		3.5	0.968495		1.91693	0.977392		3.5	0.86492		2.33219	0.959286		3.5	0.931199		1.66338	0.913006		3.5	0.773113
2.47228	0.981751		3.75	0.963695		2.06976	0.976155		3.75	0.848019		2.43696	0.953983		3.75	0.920401		1.78124	0.904841		3.75	0.744917
2.58147	0.980532		4	0.958574		2.2357	0.976138		4	0.830987		2.51553	0.948679		4	0.909184		1.96462	0.897078		4	0.716539
2.70812	0.978088		4.25	0.953138		2.41038	0.976122		4.25	0.813915		2.62466	0.942968		4.25	0.897615		2.11743	0.892579		4.25	0.688214
2.80856	0.975644		4.5	0.947398		2.52826	0.972441		4.5	0.796875		2.71632	0.937256		4.5	0.88576		2.2222	0.883192		4.5	0.660149
2.90898	0.971157		4.75	0.941361		2.61557	0.964687		4.75	0.779929		2.82546	0.931545		4.75	0.873675		2.39683	0.875022		4.75	0.632521
2.98758	0.969119		5	0.93504		2.68541	0.958158		5	0.763128		2.98702	0.926245		5	0.861413		2.55839	0.87256		5	0.605477
3.15792	0.967086		5.25	0.928443		2.71593	0.949186		5.25	0.746514		3.1792	0.923805		5.25	0.849018		2.65444	0.867659		5.25	0.579137
3.45497	0.966693		5.5	0.921583		2.79885	0.936948		5.5	0.73012		3.34078	0.920138		5.5	0.836534		2.76794	0.857049		5.5	0.553593
3.59475	0.966292		5.75	0.914471		2.84686	0.930013		5.75	0.713975		3.5024	0.918921		5.75	0.823995		2.79408	0.844816		5.75	0.528916
3.74327	0.965483		6	0.907118		2.89486	0.922671		6	0.698099		3.67712	0.917705		6	0.811435		2.85514	0.828096		6	0.505154
3.83492	0.958954		6.25	0.899538		2.92975	0.912883		6.25	0.68251		4.00906	0.91323		6.25	0.798882		2.96861	0.811371		6.25	0.482339
3.92654	0.950384		6.5	0.891742		2.97774	0.901464		6.5	0.66722		4.08762	0.908334		6.5	0.786361		3.04279	0.799134		6.5	0.460487
4.0095	0.947122		6.75	0.883744		3.00391	0.894531		6.75	0.65224		4.17053	0.900989		6.75	0.773895		3.12131	0.780374		6.75	0.439601
4.2104	0.943865		7	0.875556		3.0912	0.885146		7	0.637577		4.29278	0.896095		7	0.761503		3.33527	0.776276		7	0.419674
4.42007	0.942243		7.25	0.867191		3.21346	0.883096		7.25	0.623233		4.45001	0.893653		7.25	0.749201		3.49683	0.773815		7.25	0.400691
4.51175	0.938572		7.5	0.858663		3.34445	0.88023		7.5	0.609212		4.58103	0.89121		7.5	0.737005		3.81996	0.771337		7.5	0.38263
4.64715	0.936946		7.75	0.849984		3.51038	0.876545		7.75	0.595515		4.72516	0.889175		7.75	0.724927		3.96404	0.765208		7.75	0.365464
4.7607	0.934502		8	0.841166		3.64574	0.875309		8	0.582139		4.85179	0.885099		8	0.712978		4.03823	0.754194		8	0.349161
4.94848	0.929611		8.25	0.832223		3.78111	0.873665		8.25	0.569084		4.95657	0.880204		8.25	0.701168		4.06437	0.739923		8.25	0.33369
5.19742	0.925133		8.5	0.823168		3.85532	0.867543		8.5	0.556345		5.04387	0.8749		8.5	0.689503		4.11234	0.725243		8.5	0.319015
5.34591	0.922282		8.75	0.814011		3.9208	0.86346		8.75	0.54392		5.17046	0.868373		8.75	0.677991		4.16468	0.711377		8.75	0.3051
5.50751	0.920248		9	0.804767		4.00374	0.856929		9	0.531804		5.2534	0.863886		9	0.666637		4.17335	0.698331		9	0.29191
5.66038	0.918623		9.25	0.795446		4.12161	0.847949		9.25	0.519991		5.33635	0.859807		9.25	0.655446		4.21258	0.681205		9.25	0.279408
5.79138	0.914138		9.5	0.78606		4.16086	0.837346		9.5	0.508476		5.42801	0.854095		9.5	0.644421		4.29548	0.664076		9.5	0.26756
5.95297	0.911288		9.75	0.77662		4.18701	0.825929		9.75	0.497254		5.53716	0.849201		9.75	0.633564		4.40897	0.655096		9.75	0.256331
6.15389	0.909257		10	0.767137		4.20443	0.815328		10	0.486317		5.65505	0.844715		10	0.622879		4.51813	0.651824		10	0.245688
6.27181	0.907221		10.25	0.757622		4.2568	0.806354		10.25	0.475661		5.77296	0.842271		10.25	0.612366		4.61416	0.642846		10.25	0.235599
6.38094	0.90151		10.5	0.748084		4.3048	0.798196		10.5	0.465278		5.86022	0.834109		10.5	0.602026		4.72767	0.636312		10.5	0.226032
6.49888	0.900699		10.75	0.738533		4.33531	0.786779		10.75	0.455162		5.96935	0.827989		10.75	0.59186		4.88049	0.632629		10.75	0.216959
6.61679	0.897847		11	0.72898		4.40078	0.778211		11	0.445306		6.04782	0.815744		11	0.581867		5.02458	0.628538		11	0.208352
6.80021	0.894181		11.25	0.719431		4.43131	0.770463		11.25	0.435705		6.10885	0.805947		11.25	0.572048		5.15119	0.623226		11.25	0.200185
6.94436	0.893372		11.5	0.709897		4.54482	0.763521		11.5	0.426351		6.21359	0.797786		11.5	0.562401		5.26033	0.616285		11.5	0.192431
7.12338	0.886848		11.75	0.700385		4.73257	0.759426		11.75	0.417238		6.33145	0.791258		11.75	0.552925		5.34326	0.607716		11.75	0.185067
7.28489	0.877873		12	0.690903		4.89414	0.757372		12	0.40836		6.44931	0.785139		12	0.54362		5.44365	0.595477		12	0.178071
7.48138	0.870533		12.25	0.681458		5.04697	0.75695		12.25	0.39971		6.54974	0.781878		12.25	0.534483		5.48291	0.586096		12.25	0.171422
7.66914	0.864826		12.5	0.672056		5.13867	0.754903		12.5	0.391283		6.69377	0.772085		12.5	0.525513		5.51343	0.575494		12.5	0.1651
7.84382	0.860343		12.75	0.662705		5.2391	0.753262		12.75	0.383071		6.76356	0.763922		12.75	0.516708		5.55703	0.559591		12.75	0.159086
7.9661	0.857491		13	0.65341		5.32641	0.74877		13	0.37507		6.87268	0.756986		13	0.508066		5.57879	0.542875		13	0.153362
8.11009	0.845249		13.25	0.644177		5.39189	0.742241		13.25	0.367273		7.04297	0.751278		13.25	0.499585		5.65298	0.532676		13.25	0.147913
8.3022	0.837092		13.5	0.63501		5.45735	0.733673		13.5	0.359674		7.19145	0.747611		13.5	0.491263		5.74464	0.52166		13.5	0.142722
8.59048	0.835065		13.75	0.625916		5.47477	0.721442		13.75	0.352269		7.31366	0.739859		13.75	0.483097		5.8494	0.511866		13.75	0.137774
8.74336	0.833439		14	0.616898		5.51403	0.7141		14	0.345051		7.52762	0.732928		14	0.475085		6.05024	0.504916		14	0.133057
8.92243	0.830998		14.25	0.607961		5.55768	0.707981		14.25	0.338015		7.69793	0.728445		14.25	0.467225		6.27729	0.499595		14.25	0.128557
9.0054	0.828553		14.5	0.599108		5.59258	0.701047		14.5	0.331156		7.83768	0.725594		14.5	0.459514		6.39515	0.488984		14.5	0.124262
9.10145	0.824883		14.75	0.590343		5.61	0.689223		14.75	0.32447		8.07355	0.723564		14.75	0.451949		6.53047	0.477148		14.75	0.120162
9.21928	0.815905		15	0.581669		5.67109	0.680249		15	0.31795		8.20445	0.71173		15	0.444528		6.63524	0.4698		15	0.116245
9.33274	0.806928		15.25	0.573089		5.74529	0.672496		15.25	0.311593		8.34847	0.701529		15.25	0.437249		6.70944	0.46164		15.25	0.112501
9.39816	0.798356		15.5	0.564605		5.8064	0.66556		15.5	0.305393		8.50568	0.697045		15.5	0.43011		6.83603	0.450213		15.5	0.108921
9.49852	0.789787		15.75	0.55622		5.8544	0.658217		15.75	0.299347		8.63227	0.690518		15.75	0.423106		6.91022	0.440422		15.75	0.105496
9.63822	0.78326		16	0.547935		5.93734	0.650056		16	0.293449		8.73705	0.685624		16	0.416237		6.96693	0.427779		16	0.102219
9.78662	0.773468		16.25	0.539753		6.07269	0.645558		16.25	0.287696		8.82	0.681545		16.25	0.409498		7.02365	0.415136		16.25	0.0990804
10.0442	0.763681		16.5	0.531674		6.36963	0.644306		16.5	0.282083		8.91607	0.678691		16.5	0.402889		7.05417	0.404126		16.5	0.0960742
10.2058	0.758381		16.75	0.523701		6.46567	0.639405		16.75	0.276607		9.01211	0.674204		16.75	0.396406		7.12836	0.394742		16.75	0.0931931
10.2755	0.747768		17	0.515834		6.52241	0.632469		17	0.271264		9.12564	0.670127		17	0.390048		7.18508	0.384545		17	0.0904307
10.3672	0.739606		17.25	0.508074		6.64465	0.625119		17.25	0.266049		9.24791	0.666866		17.25	0.38381		7.21124	0.374759		17.25	0.0877811
10.4806	0.727362		17.5	0.500422		6.81929	0.616949		17.5	0.260959		9.43137	0.666059		17.5	0.377692		7.32911	0.365371		17.5	0.0852384
10.5722	0.714709		17.75	0.492879		6.84979	0.601455		17.75	0.255992		9.54044	0.65504		17.75	0.37169		7.50813	0.361685		17.75	0.0827973
10.7424	0.705734		18	0.485444		6.87593	0.588		18	0.251142		9.61021	0.64606		18	0.365803		7.71336	0.360034		18	0.0804528
10.8865	0.701658		18.25	0.478118		6.92393	0.579842		18.25	0.246407		9.67129	0.639938		18.25	0.360027		8.01903	0.357966		18.25	0.0782002
11.0044	0.698806		18.5	0.4709		6.96318	0.568831		18.5	0.241784		9.79354	0.635045		18.5	0.354362		8.09762	0.354289		18.5	0.0760349
11.1441	0.690238		18.75	0.463792		7.01554	0.559042		18.75	0.23727		9.88081	0.627699		18.75	0.348803		8.16746	0.349391		18.75	0.0739527
11.3099	0.675138		19	0.456792		7.05043	0.548439		19	0.232861		9.92442	0.621985		19	0.34335		8.25477	0.342452		19	0.0719496
11.4977	0.671881		19.25	0.4499		7.09842	0.53702		19.25	0.228555		10.0773	0.617501		19.25	0.338		8.34208	0.336328		19.25	0.0700219
11.6768	0.668624		19.5	0.443116		7.15514	0.528046		19.5	0.224348		10.1995	0.61424		19.5	0.332751		8.40316	0.3245		19.5	0.0681659
11.847	0.661691		19.75	0.43644		7.15948	0.5203		19.75	0.220239		10.3742	0.613024		19.75	0.327601		8.45115	0.312266		19.75	0.0663785
12.0392	0.658842		20	0.429869		7.21621	0.512141		20	0.216224		10.562	0.609359		20	0.322548		8.56901	0.30247		20	0.0646563
12.3668	0.656409		20.25	0.423405		7.31226	0.508055		20.25	0.212301		10.8634	0.604474		20.25	0.317589		8.68688	0.295121		20.25	0.0629965
12.559	0.655602		20.5	0.417045		7.56116	0.505585		20.5	0.208467		10.9944	0.598356		20.5	0.312723		8.74798	0.287777		20.5	0.0613961
12.8036	0.652756		20.75	0.410789		7.6878	0.505165		20.75	0.20472		11.0685	0.588968		20.75	0.307948		8.83965	0.279615		20.75	0.0598524
13.2666	0.649922		21	0.404637		7.83626	0.504335		21	0.201057		11.1427	0.583256		21	0.303262		8.93134	0.275937		21	0.058363
13.3976	0.643395		21.25	0.398587		7.976	0.503506		21.25	0.197477		11.2256	0.576318		21.25	0.298663		9.06233	0.274701		21.25	0.0569255
13.4804	0.631558		21.5	0.392637		8.1332	0.50186		21.5	0.193976		11.3173	0.570198		21.5	0.294149		9.1977	0.27265		21.5	0.0555375
13.5633	0.62217		21.75	0.386788		8.24235	0.498588		21.75	0.190554		11.4308	0.564079		21.75	0.289718		9.31994	0.266931		21.75	0.0541968
13.6505	0.610742		22	0.381037		8.29472	0.49043		22	0.187207		11.5399	0.560818		22	0.285369		9.53389	0.260795		22	0.0529016
14.4324	0.607515		22.25	0.375384		8.36893	0.484308		22.25	0.183934		11.6447	0.558373		22.25	0.2811		9.67359	0.251813		22.25	0.0516497
14.629	0.6063		22.5	0.369828		8.52609	0.474916		22.5	0.180733		11.8675	0.555118		22.5	0.27691		9.74779	0.243652		22.5	0.0504394
14.7819	0.604674		22.75	0.364366		8.78372	0.472445		22.75	0.177602		12.016	0.551859		22.75	0.272796		9.82634	0.233045		22.75	0.049269
14.9871	0.596927		23	0.358998		9.08066	0.472009		23	0.174539		12.1819	0.549417		23	0.268757		9.90053	0.222031		23	0.0481367
15.1879	0.59122		23.25	0.353723		9.2597	0.470361		23.25	0.171543		12.2605	0.543296		23.25	0.264791		10.0621	0.214678		23.25	0.0470409
15.367	0.588371		23.5	0.348539		9.39507	0.470348		23.5	0.168611		12.4089	0.537996		23.5	0.260897		10.1625	0.208553		23.5	0.0459803
15.5504	0.583481		23.75	0.343445		9.49986	0.468299		23.75	0.165742		12.5268	0.53351		23.75	0.257074		10.2716	0.203243		23.75	0.0449533
15.7775	0.578184		24	0.33844		9.60027	0.461359		24	0.162934		12.6797	0.531476		24	0.25332		10.3677	0.199564		24	0.0439586
15.9828	0.576969		24.25	0.333521		9.65701	0.455239		24.25	0.160186		12.815	0.525358		24.25	0.249633		10.5947	0.191797		24.25	0.0429949
16.1181	0.564726		24.5	0.328689		9.72685	0.449117		24.5	0.157496		12.9679	0.519241		24.5	0.246012		10.7607	0.191373		24.5	0.042061
16.1834	0.54758		24.75	0.323941		9.80543	0.444217		24.75	0.154863		13.112	0.515573		24.75	0.242456		10.9004	0.184429		24.75	0.0411556
16.3273	0.534112		25	0.319276		9.84032	0.434022		25	0.152285		13.291	0.513541		25	0.238963		11.0663	0.178706		25	0.0402778
16.5587	0.522691		25.25	0.314693		9.9844	0.427078		25.25	0.149761		13.457	0.507424		25.25	0.235532		11.1798	0.176656		25.25	0.0394264
16.7508	0.515759		25.5	0.310191		10.1547	0.426246		25.5	0.147289		13.5836	0.502531		25.5	0.232162		11.2846	0.176646		25.5	0.0386004
16.838	0.50188		25.75	0.305767		10.3905	0.425816		25.75	0.144869		13.7364	0.498047		25.75	0.228852		11.4069	0.176634		25.75	0.0377988
16.9996	0.49903		26	0.301421		10.5433	0.424578		26	0.142499		13.8674	0.491929		26	0.2256		11.5335	0.176622		26	0.0370208
17.1743	0.495772		26.25	0.297152		10.6394	0.424569		26.25	0.140177		14.0159	0.489078		26.25	0.222405		11.6471	0.176611		26.25	0.0362654
17.2835	0.491286		26.5	0.292958		10.801	0.424553		26.5	0.137903		14.2037	0.486229		26.5	0.219265		11.7606	0.1766		26.5	0.0355318
17.4669	0.487621		26.75	0.288837		10.9232	0.424541		26.75	0.135675		14.4308	0.483383		26.75	0.216181		11.9091	0.176586		26.75	0.0348191
17.6853	0.486815		27	0.284789		11.1023	0.424524		27	0.133492		14.5836	0.475632		27	0.21315		11.992	0.173316		27	0.0341267
18.1134	0.485612					12.3861	0.419507		27.25	0.131353		14.767	0.469108		27.25	0.210171		12.1186	0.169227		27.25	0.0334538
18.2706	0.479087					12.4472	0.410125		27.5	0.129258		14.9155	0.466666		27.5	0.207244		12.2584	0.165137		27.5	0.0327997
18.4015	0.471335					12.5433	0.406039		27.75	0.127204		15.0464	0.460139		27.75	0.204368		12.3719	0.164311		27.75	0.0321637
18.6285	0.458689					12.6568	0.399098		28	0.125191		15.1599	0.450753		28	0.201541		12.6208	0.163471		28	0.0315452
19.2663	0.458313					13.2463	0.398225					15.2384	0.444224		28.25	0.198762		12.7387	0.16346		28.25	0.0309435
19.4278	0.449338					13.565	0.39371					15.3126	0.438511		28.5	0.196031		12.9483	0.161401		28.5	0.0303581
19.5543	0.437503					13.6393	0.388403					15.4655	0.433211		28.75	0.193346		13.0924	0.158534		28.75	0.0297885
19.6853	0.434651					13.7266	0.38228					15.5746	0.42995					13.2539	0.154849
19.7595	0.428122					13.8008	0.373711					15.6662	0.422196					13.35	0.154432
19.9079	0.418738					13.8575	0.367999					15.806	0.41812					13.4461	0.152792
20.0783	0.417521					13.9666	0.362688					15.9457	0.410777					13.4985	0.151971
20.5894	0.416731					14.0845	0.358193					16.1204	0.406294					13.5989	0.1487
20.8995	0.41593					14.2155	0.356549					16.2688	0.402627					13.7037	0.145021
						14.3771	0.356126					16.3867	0.3961					13.7997	0.141343
						14.5649	0.354885					16.5002	0.389164					13.8609	0.138076
						14.7002	0.354872					16.6312	0.383046					13.9482	0.134806
						14.8225	0.34956					16.7535	0.381827					14.0355	0.133982
						15.0321	0.341794					16.8626	0.380608					14.1578	0.131932
						15.1936	0.338925					17.0854	0.379802					14.2975	0.130695
						15.3857	0.336052					17.2121	0.377767					14.4285	0.126606
						15.4599	0.328707					17.33	0.374098
						15.9927	0.327617					17.4872	0.371248
						16.1936	0.327413					17.6095	0.369621
						16.4643	0.325795					17.7405	0.369219
						16.6782	0.318397					17.9459	0.368821
						16.8005	0.311455					18.1031	0.367604
						16.8223	0.298816					18.3302	0.362716
						16.8877	0.289433					18.4524	0.357006
						16.9663	0.282495					18.6009	0.351705
						17.0143	0.275152					18.7362	0.343137
						17.1409	0.270248					18.8584	0.337018
						17.3636	0.269819					18.9938	0.33335
						17.5121	0.269805					19.1598	0.330092
						17.7304	0.269376					19.4393	0.329289
						17.9575	0.269354					19.566	0.327254
												19.7101	0.324403
												19.7537	0.318689
												19.841	0.311752
												20.304	0.310959
												20.4438	0.308516
												20.5966	0.30444
												20.7495	0.303632
												21.0246	0.297112
												21.1424	0.28201
												21.151	0.273436
												21.2995	0.26936
												21.4567	0.267326
												21.5616	0.266515
												21.6707	0.262846
												21.7536	0.255908
												21.8627	0.248972
												21.9719	0.244486
