# Supplementary material for: First-line sintilimab plus chemotherapy in locally advanced or metastatic esophageal squamous cell carcinoma: A cost-effectiveness analysis from China
Source: Front Pharmacol. 2022 Dec 7;13:967182. doi: 10.3389/fphar.2022.967182 (PMC9767976; doi:10.3389/fphar.2022.967182)
Supplement: Supplementary file 1 [file DataSheet1.ZIP › data_sheets/Figure 4.xlsx]

## Sheet: figure 4
Variable	Lower Value	Upper Value	Variable Lower Limit	Variable Upper Limit	Expect Icer	Range	Absolute Value	different 1	different 2
Disutility of Grade 1 and 2 AEs	26769.8	26793.3	26769.8	26793.3	26773.7	23.58	23.58	3.92	19.66
Cost of 5-fluorouracil	26758.5	26788.9	26758.5	26788.9	26773.7	30.38	30.38	15.19	15.19
Cost of Docetaxel	26649.5	26897.8	26897.8	26649.5	26773.7	-248.31	248.31	124.15	124.16
Disutility of Grade 3 and higher AEs	26619.5	26910.8	26619.5	26910.8	26773.7	291.29	291.29	154.15	137.14
Cost of Cisplatin	26622.3	26925.1	26622.3	26925.1	26773.7	302.8	302.8	151.4	151.4
Cost of Follow-up	26384.1	27163.2	26384.1	27163.2	26773.7	779.1	779.1	389.55	389.55
Cost of Laboratory Tests	26329.4	27218	26329.4	27218	26773.7	888.51	888.51	444.24	444.27
Cost of Paclitaxel	26260.5	27286.8	26260.5	27286.8	26773.7	1026.33	1026.33	513.16	513.17
Utility of PD State	26218.6	27352.8	27352.8	26218.6	26773.7	-1134.17	1134.17	555.08	579.09
Cost of Tumor Assessment	26112.8	27434.6	26112.8	27434.6	26773.7	1321.82	1321.82	660.91	660.91
Discount Rate	25826.5	27285.4	25826.5	27285.4	26773.7	1458.99	1458.99	947.23	511.76
Cost of best supportive care	26235.8	28079.4	26235.8	28079.4	26773.7	1843.63	1843.63	537.91	1305.72
Cost of Sintilimab	23932.1	29615.3	23932.1	29615.3	26773.7	5683.17	5683.17	2841.58	2841.59
Utility of PFS State	22643.5	32746.6	32746.6	22643.5	26773.7	-10103.1	10103.1	4130.15	5972.94
