# Supplementary material for: First-line sintilimab plus chemotherapy in locally advanced or metastatic esophageal squamous cell carcinoma: A cost-effectiveness analysis from China
Source: Front Pharmacol. 2022 Dec 7;13:967182. doi: 10.3389/fphar.2022.967182 (PMC9767976; doi:10.3389/fphar.2022.967182)
Supplement: Supplementary file 1 [file DataSheet1.ZIP › data_sheets/Figure 5.xlsx]

## Sheet: figure 5
Variable	Lower Value	Upper Value	Variable Lower Limit	Variable Upper Limit	Expect Icer	Range	Absolute Value	different 1	different 2
Disutility of Grade 1 and 2 AEs	30061.1	30066.4	30066.4	30061.1	30065.5	-5.28	5.28	4.4	0.88
Cost of 5-fluorouracil	30053.8	30077.2	30053.8	30077.2	30065.5	23.3	23.3	11.65	11.65
Disutility of Grade 3 and higher AEs	30043.3	30085	30043.3	30085	30065.5	41.74	41.74	22.19	19.55
Cost of Cisplatin	29949.4	30181.6	29949.4	30181.6	30065.5	232.16	232.16	116.08	116.08
Cost of Docetaxel	29735.4	30395.6	30395.6	29735.4	30065.5	-660.18	660.18	330.09	330.09
Cost of Follow-up	29711.7	30419.3	29711.7	30419.3	30065.5	707.62	707.62	353.81	353.81
Cost of Paclitaxel	29667.8	30463.2	29667.8	30463.2	30065.5	795.3	795.3	397.65	397.65
Cost of Laboratory Tests	29662	30469	29662	30469	30065.5	807	807	403.49	403.51
Cost of Best Supportive Care	29809.2	30687.7	29809.2	30687.7	30065.5	878.5	878.5	256.32	622.18
Cost of Tumor Assessment	29465.2	30665.8	29465.2	30665.8	30065.5	1200.56	1200.56	600.28	600.28
Discount Rate	28797	30769.5	28797	30769.5	30065.5	1972.5	1972.5	1268.49	704.01
Utility of PD State	29015	31194.9	29015	31194.9	30065.5	2179.88	2179.88	1050.48	1129.4
Cost of Sintilimab	25757.4	34372.6	25757.4	34372.6	30065.5	8615.26	8615.26	4308.13	4307.13
Utility of PFS State	24317.1	39372.9	39372.9	24317.1	30065.5	-15055.8	15055.8	5748.36	9307.4
