# Supplementary material for: First-line sintilimab plus chemotherapy in locally advanced or metastatic esophageal squamous cell carcinoma: A cost-effectiveness analysis from China
Source: Front Pharmacol. 2022 Dec 7;13:967182. doi: 10.3389/fphar.2022.967182 (PMC9767976; doi:10.3389/fphar.2022.967182)
Supplement: Supplementary file 1 [file DataSheet1.ZIP › data_sheets/Figure 6.xlsx]

## Sheet: figure 6
	Sintilimab plus Chemotherapy		Chemotherapy Alone		Incremental
	Total Cost($)	Total QALYs	Total Cost($)	Total QALYs	Total Cost($)	Total QALYs	WTP threshold($)	37654.5
	15941	0.867077	7714.95	0.579104	8226.03	0.287973	0.2	7530.9
	14742.3	0.956447	7568.29	0.654887	7174.01	0.30156	0.24	9037.08
	15588.4	0.838852	7955.16	0.57684	7633.26	0.262012	0.26	9790.17
	16571	0.839788	8198.55	0.571328	8372.46	0.26846	0.293333	11045.3
	14847.2	0.956038	7375.52	0.644425	7471.65	0.311613	0.323333	12175
	15014.7	0.862942	7210.42	0.565818	7804.24	0.297124	0.353333	13304.6
	14205.6	0.873606	7047.1	0.582657	7158.54	0.290949	0.383333	14434.2
	15835.9	0.975978	7619.21	0.657536	8216.67	0.318442	0.413333	15563.9
	15579.1	0.834614	7448.18	0.565516	8130.92	0.269098
	15968	0.860804	7914.63	0.567117	8053.32	0.293687
	15230.2	0.895232	7551.2	0.609167	7678.99	0.286065
	15993.2	0.90627	8077.49	0.615819	7915.69	0.29045
	15634.7	0.971255	7405.98	0.637701	8228.76	0.333553
	15950.4	0.885721	7735.12	0.590708	8215.24	0.295013
	15653	0.927881	7234.57	0.614055	8418.47	0.313826
	14643.4	0.876516	6933.41	0.5851	7709.99	0.291415
	15886.7	0.923011	7440.66	0.615228	8446.08	0.307783
	16296.8	0.908812	7458.11	0.602876	8838.7	0.305936
	15883.5	0.852267	7729.49	0.579703	8153.98	0.272563
	15235.5	0.969162	7270.87	0.644716	7964.63	0.324446
	15243.9	0.837589	7490.91	0.573346	7752.98	0.264243
	14678.5	1.00564	7363.84	0.673486	7314.65	0.332157
	15305.7	0.824841	7481.15	0.540344	7824.57	0.284497
	15357.8	0.843373	7610.58	0.582031	7747.24	0.261342
	15215.4	0.893522	7668.43	0.603843	7546.94	0.289678
	15054.7	0.863337	7499.78	0.566425	7554.88	0.296912
	14430.9	0.875544	6955.96	0.597163	7474.9	0.278381
	14530.4	0.882177	7309.03	0.594403	7221.34	0.287775
	15351.8	0.854985	7397.34	0.584006	7954.51	0.270979
	15003.5	0.881078	7368.27	0.587679	7635.24	0.293399
	15684.3	0.967721	7201.12	0.661217	8483.14	0.306504
	15241.5	0.937619	7203.03	0.626173	8038.45	0.311446
	14822.8	0.952244	7629.55	0.635759	7193.29	0.316485
	15242.1	0.880573	7396.45	0.580842	7845.69	0.299731
	15117.5	0.856734	7432.39	0.581351	7685.13	0.275382
	15165.3	0.892635	7256.44	0.620788	7908.87	0.271846
	15704.2	0.91401	7419.17	0.620295	8285.08	0.293714
	17300.8	0.947651	7942.71	0.639131	9358.13	0.308519
	14288.3	0.923361	7240.57	0.62794	7047.73	0.295421
	14598	0.90271	7321.19	0.599877	7276.78	0.302833
	16578	0.933061	7865.07	0.632407	8712.95	0.300654
	15506.4	0.906287	7707.36	0.622495	7799.04	0.283792
	15493.4	0.911929	7662.36	0.629845	7830.99	0.282084
	14680.2	0.887624	7238.2	0.580911	7442.02	0.306714
	15152.3	0.953018	7387.76	0.626811	7764.59	0.326207
	16514.1	0.937016	7990.37	0.620913	8523.69	0.316103
	15952.5	0.974172	7807.51	0.644517	8145.02	0.329656
	15741.3	0.942552	7602.93	0.638951	8138.33	0.303601
	15937.9	0.938054	7287.95	0.62595	8649.98	0.312105
	15238.7	0.962548	7240.27	0.647602	7998.44	0.314946
	15079.2	0.772219	7630.6	0.523034	7448.63	0.249185
	15558.3	0.925672	7474.91	0.607264	8083.38	0.318408
	14906.1	0.923466	7246.08	0.619911	7660.03	0.303556
	14812.7	0.916583	7274.37	0.623177	7538.3	0.293406
	16281.8	0.818234	7655.56	0.556904	8626.21	0.26133
	15139.4	0.910775	7265.63	0.628981	7873.77	0.281794
	16116.3	0.871897	7530.43	0.592351	8585.83	0.279546
	16103.6	0.928545	7615.9	0.623871	8487.71	0.304674
	16008.7	0.776451	7581.01	0.508912	8427.72	0.267539
	15754.8	0.899407	7423.81	0.606892	8331.03	0.292515
	16335.5	0.891704	7490.66	0.589887	8844.87	0.301817
	15625	0.881069	7197.39	0.591515	8427.64	0.289554
	15080.9	0.89448	7375.1	0.60451	7705.78	0.289969
	14416.4	0.864864	7086.8	0.567312	7329.57	0.297553
	15361.1	0.838357	7786.38	0.548378	7574.74	0.289979
	15229.5	0.950969	7835.96	0.647486	7393.54	0.303483
	15110.8	0.943061	7555.77	0.640247	7555.05	0.302813
	15658.3	0.867566	7451.45	0.56551	8206.88	0.302057
	15684.4	0.836756	7796.34	0.56519	7888.02	0.271566
	14997.4	0.92275	7361.3	0.620113	7636.11	0.302637
	15696.9	0.931541	7768.95	0.619181	7927.98	0.31236
	15654.6	0.933809	7585.65	0.616227	8068.93	0.317582
	15429.6	0.895159	7353.19	0.597462	8076.36	0.297697
	15697.6	0.911491	7736.61	0.60692	7960.94	0.304571
	15697.8	0.89714	7363.57	0.614904	8334.19	0.282235
	15559	0.883705	7398.48	0.609965	8160.54	0.27374
	15127.9	0.831178	7217.71	0.570564	7910.16	0.260615
	16071.3	0.932626	7621.83	0.632795	8449.46	0.299831
	15982.8	0.906981	7436.65	0.627372	8546.19	0.279609
	15429.4	0.939145	7034.59	0.648249	8394.83	0.290896
	14526.5	0.86555	7046.48	0.569405	7480.04	0.296146
	15447.2	0.976118	7293.06	0.662036	8154.12	0.314082
	15516.8	0.889093	7307.86	0.600401	8208.91	0.288692
	16224.1	0.89838	7680.74	0.61629	8543.33	0.28209
	14818.5	0.8925	7353.5	0.597822	7464.97	0.294678
	15530.5	0.925409	7619.89	0.617183	7910.59	0.308227
	15005.5	0.845874	7448.63	0.562274	7556.84	0.2836
	15740.1	0.926639	7492.27	0.624208	8247.88	0.302431
	15250.1	0.909925	7046.34	0.613098	8203.74	0.296827
	15343.5	0.815662	7028.52	0.548952	8314.94	0.26671
	14704.8	0.993793	7279.06	0.666083	7425.75	0.32771
	15593.7	0.853767	7267.34	0.565326	8326.38	0.28844
	15749.4	0.902009	7810.63	0.604259	7938.76	0.29775
	15634.6	0.909394	7373.94	0.60861	8260.66	0.300784
	15932.1	0.844808	7633.34	0.567744	8298.77	0.277064
	15781.4	0.85145	7224.73	0.57896	8556.63	0.27249
	15594	0.91919	7794.81	0.628041	7799.24	0.291149
	16338.3	0.930075	7825.31	0.631665	8512.97	0.29841
	15537.2	0.925315	7516.16	0.616157	8021.01	0.309158
	15039.2	0.856566	7454.11	0.596594	7585.08	0.259972
	15321.9	0.905992	7366.47	0.607278	7955.38	0.298714
	15534.3	0.965535	7621.23	0.652453	7913.11	0.313082
	15407.6	0.842751	7439.31	0.551556	7968.28	0.291195
	15880	0.862287	7366.5	0.585401	8513.48	0.276886
	15022.9	0.905684	7306.1	0.624148	7716.77	0.281536
	15277.4	0.893119	7295.21	0.597341	7982.17	0.295778
	15048.9	0.95467	7273.93	0.657611	7774.99	0.297059
	14987.6	0.809023	7369.95	0.55226	7617.69	0.256763
	15168.8	0.909461	7460.61	0.628401	7708.19	0.28106
	16558	0.868059	7780.82	0.595229	8777.14	0.27283
	15410.9	0.831019	7284.29	0.550799	8126.57	0.280219
	16169.4	0.935498	7968.87	0.630401	8200.48	0.305097
	14732.5	1.01748	7249.81	0.677714	7482.67	0.339767
	15095.9	0.799821	7302.21	0.538011	7793.64	0.26181
	14982.5	0.917892	7404.28	0.6043	7578.2	0.313593
	14858.6	0.900016	7536.62	0.624621	7322.02	0.275395
	14787.2	0.860478	7370.96	0.597846	7416.19	0.262632
	15281.4	0.894509	7752.51	0.599002	7528.91	0.295507
	15116.8	0.923074	7364.81	0.610866	7752.04	0.312208
	15417.9	0.784164	7553.97	0.53329	7863.93	0.250875
	15489.5	0.867389	7413.9	0.573523	8075.57	0.293866
	14961.7	0.94784	7316.49	0.636597	7645.17	0.311244
	14927.9	0.901867	7634.28	0.629602	7293.66	0.272265
	15127.5	0.928525	7288.25	0.620124	7839.28	0.308401
	15068.6	0.866739	7023.15	0.58437	8045.44	0.282369
	15234.6	0.947734	7321.08	0.631317	7913.52	0.316417
	16154.5	0.853876	8240.23	0.570421	7914.32	0.283456
	14586.9	0.812304	7492.67	0.534408	7094.22	0.277896
	15824.1	0.850349	7567.33	0.574435	8256.75	0.275914
	15577.8	0.957969	7418.1	0.633526	8159.65	0.324443
	15860	0.947016	7549.75	0.642392	8310.22	0.304624
	15415.4	0.808719	7330.54	0.537525	8084.9	0.271195
	16008.9	0.821761	7838.03	0.552266	8170.88	0.269494
	14992.4	0.945471	7035.35	0.628503	7957.02	0.316968
	15607.6	0.901172	7710.07	0.608732	7897.51	0.29244
	15587.3	0.895292	7562.28	0.604308	8025.06	0.290984
	15660.6	0.860243	7638.44	0.587191	8022.11	0.273052
	14480.5	0.95339	7401.11	0.655108	7079.36	0.298281
	15579.5	0.844962	8030.02	0.588432	7549.51	0.25653
	15395.6	0.92658	7553.11	0.612262	7842.46	0.314318
	14688.6	0.874311	7373.61	0.588025	7314.94	0.286286
	15575.6	0.873672	7544.48	0.584345	8031.12	0.289327
	15557.4	0.972806	7601.1	0.653683	7956.28	0.319123
	15935.9	0.985706	7725.18	0.671157	8210.72	0.314549
	16922.2	0.943249	8004.74	0.645695	8917.49	0.297554
	14991.6	0.855668	7367.31	0.576184	7624.25	0.279484
	15104.8	0.901033	7243.19	0.595682	7861.66	0.30535
	14955.8	0.86081	7642.9	0.575332	7312.85	0.285478
	14979.2	0.964395	7396.14	0.630554	7583.02	0.333841
	16630.7	0.899311	7763.56	0.601453	8867.13	0.297859
	15980.2	0.861733	7582.89	0.574958	8397.26	0.286775
	16574.4	0.881801	8222.88	0.584395	8351.54	0.297406
	15144.6	0.91069	7411.81	0.606287	7732.78	0.304403
	17163.4	0.939619	8119.17	0.626621	9044.21	0.312998
	15439.9	1.00179	7696.05	0.666789	7743.87	0.334996
	15448.7	0.925226	7634.43	0.614153	7814.32	0.311073
	15107.3	0.93466	7122.72	0.630917	7984.61	0.303743
	15703.5	0.850582	7586.43	0.557432	8117.06	0.29315
	16339.2	0.868095	7720.5	0.581234	8618.68	0.286861
	15769	0.884817	7207.21	0.591372	8561.77	0.293445
	15390.8	0.938322	7715.13	0.605083	7675.7	0.333238
	14726	0.939254	7458.01	0.656389	7267.97	0.282865
	14929.1	0.988434	7342.48	0.655206	7586.6	0.333228
	15845.7	0.912618	7825.26	0.606508	8020.44	0.30611
	15011.9	0.901384	7357.03	0.59566	7654.91	0.305724
	15493.8	0.803217	7319.62	0.54303	8174.16	0.260187
	15014.1	0.874085	7361.86	0.594719	7652.23	0.279366
	15391.2	0.952278	7431.4	0.638358	7959.78	0.313921
	14949.2	0.872677	7578.82	0.59955	7370.39	0.273127
	15165	0.975203	7183.54	0.664436	7981.45	0.310767
	15598.3	0.894207	7545.49	0.602326	8052.86	0.291881
	15142.9	0.949547	7246.26	0.657683	7896.65	0.291865
	14432.9	0.917009	7184.91	0.62133	7248	0.295679
	15275.3	0.945181	7331.38	0.645173	7943.9	0.300008
	15434.1	0.887667	7288.84	0.597916	8145.27	0.289751
	14747.5	0.928871	7466.46	0.630619	7281.05	0.298252
	14778.1	0.908747	7363.48	0.607305	7414.61	0.301442
	14799	0.922179	7307.14	0.613574	7491.87	0.308605
	14335.2	0.922476	7343.77	0.62796	6991.47	0.294516
	15414.3	0.895368	7827.35	0.583974	7586.98	0.311395
	15829.4	0.889298	7553.57	0.576347	8275.84	0.312952
	15121.8	0.961547	7751.37	0.658202	7370.44	0.303345
	14630.7	0.929552	7415.78	0.628886	7214.92	0.300666
	15272.4	0.954271	7155.03	0.633013	8117.32	0.321258
	15875.7	0.833533	8136.68	0.564844	7739.03	0.26869
	14823.9	0.949349	7307.22	0.639241	7516.71	0.310109
	14314.3	0.943817	7212.8	0.630155	7101.51	0.313663
	15823.3	0.908458	7416.88	0.606356	8406.46	0.302102
	15197.7	0.86397	7327.72	0.574307	7869.94	0.289663
	15638.5	0.922294	7427.2	0.610139	8211.3	0.312155
	15271.9	0.853209	7622.38	0.598568	7649.49	0.254641
	15186.2	0.936094	7550.81	0.629358	7635.38	0.306736
	15700.6	0.925804	7426.46	0.626289	8274.19	0.299515
	14916.5	0.88714	6999.01	0.580312	7917.53	0.306828
	14999.7	0.883392	7138.72	0.611662	7861	0.27173
	15385.6	0.970958	7377.59	0.656245	8007.97	0.314713
	15744.6	1.00851	7968.28	0.676283	7776.28	0.332228
	15658.6	0.834505	7700.68	0.561343	7957.93	0.273163
	16126.9	0.890936	7772.52	0.59979	8354.42	0.291147
	15328.4	0.905068	7582.21	0.585037	7746.14	0.320031
	15053.8	0.906975	7104.16	0.608872	7949.67	0.298103
	15589.3	0.912008	7417.05	0.627093	8172.23	0.284914
	15129.8	0.907976	7031.73	0.619204	8098.11	0.288772
	15265.4	0.861549	7315.82	0.561906	7949.58	0.299643
	15350.4	0.865822	7345.44	0.577814	8004.97	0.288008
	16118.9	0.868803	7712.96	0.574212	8405.94	0.294591
	14953.9	0.942216	7111.85	0.618745	7842.08	0.32347
	15813.1	0.943412	7494.89	0.62915	8318.17	0.314262
	15359	0.92679	7561.66	0.606119	7797.36	0.32067
	14926.3	0.891369	6926.09	0.60231	8000.25	0.289058
	15921.7	0.900048	7782.05	0.596438	8139.62	0.303611
	16166.7	0.886936	7858.53	0.590659	8308.19	0.296277
	14702.9	0.91073	7401.64	0.620271	7301.23	0.290458
	16238	0.874692	7409.53	0.5907	8828.5	0.283993
	15128.2	0.920208	7529.22	0.617099	7599.03	0.303108
	16344.4	0.963689	7667.34	0.639403	8677.03	0.324286
	16101.1	0.92068	7597.19	0.626477	8503.91	0.294203
	15646.7	0.909284	7546.16	0.610826	8100.58	0.298458
	16712.7	0.974143	7961.78	0.652932	8750.9	0.32121
	14449	0.88934	7039.36	0.601851	7409.64	0.287489
	15461.7	0.867188	7406.47	0.589147	8055.19	0.278041
	15357.4	0.914974	7359.37	0.614177	7998.02	0.300796
	15381	0.955002	7353.96	0.639013	8027.03	0.315989
	14647	0.812797	7451.03	0.553688	7195.92	0.259109
	15729.6	0.875525	7426.8	0.613928	8302.78	0.261598
	15523.9	0.874428	7538.36	0.6036	7985.5	0.270828
	15031.1	0.9453	7513.08	0.630524	7518.06	0.314776
	15964	0.886494	7533.46	0.594217	8430.5	0.292277
	15427	0.922106	7440.97	0.60705	7986.04	0.315056
	14862.6	0.952321	7408.27	0.641465	7454.36	0.310856
	15502.9	0.876724	7223.05	0.580445	8279.89	0.296279
	14991.4	0.856456	7135.73	0.598123	7855.65	0.258333
	15553	0.869848	7626.88	0.583597	7926.09	0.286251
	15297.6	0.880692	7270.38	0.60609	8027.26	0.274602
	14098.2	0.910391	7244.35	0.607553	6853.83	0.302839
	15404.1	0.910228	7568.78	0.617969	7835.36	0.292259
	14859	0.891092	7402.1	0.597648	7456.94	0.293444
	14986	0.841912	7189.55	0.586418	7796.5	0.255493
	15601.4	0.871438	7502.36	0.594445	8099.06	0.276994
	14861.1	0.880005	7365.28	0.592122	7495.83	0.287882
	15075.1	0.834169	6986.04	0.573396	8089.02	0.260773
	15338.4	0.943721	7679.66	0.646094	7658.7	0.297627
	15440.4	0.88559	7484.54	0.597946	7955.88	0.287644
	16272.1	0.820991	7728.99	0.556949	8543.16	0.264042
	15332.5	0.915198	7247.66	0.617666	8084.83	0.297532
	15213.1	0.916132	7608.43	0.606742	7604.7	0.309389
	14903.2	0.935308	7338	0.632592	7565.15	0.302716
	14287.9	0.891246	7259.09	0.605163	7028.83	0.286083
	14756.9	0.847755	7691.52	0.570295	7065.41	0.27746
	15138.3	0.803422	7476.02	0.524727	7662.27	0.278695
	15140.3	0.79898	7213.13	0.533171	7927.16	0.265809
	15508.6	0.851439	7369.7	0.582338	8138.93	0.269101
	15239.8	0.906515	7046.1	0.605183	8193.75	0.301333
	15698.6	0.957569	7663.68	0.651264	8034.93	0.306305
	15474.7	0.854401	7459.36	0.564253	8015.31	0.290148
	14774.1	0.890881	7384.44	0.568626	7389.61	0.322255
	15407.7	0.874631	7603.97	0.586332	7803.71	0.288299
	14962.5	0.931164	7893.01	0.639523	7069.52	0.291641
	14720.2	0.862603	7394.36	0.599222	7325.8	0.263381
	15043	0.897204	7554.7	0.59358	7488.33	0.303624
	16393.2	0.865167	7693.31	0.570634	8699.93	0.294533
	15087.5	0.909983	7303.24	0.599143	7784.3	0.31084
	15792.1	0.874228	7925.38	0.582126	7866.75	0.292102
	15491.9	0.980059	7416.19	0.64827	8075.71	0.331789
	14973.9	0.908048	7254.44	0.589187	7719.51	0.318861
	15192.6	0.914402	7517.58	0.615376	7675.01	0.299026
	15171	0.992306	7380.89	0.666854	7790.15	0.325452
	15557.5	0.926103	7517.87	0.624189	8039.66	0.301915
	15528.9	0.898652	7398.7	0.604135	8130.18	0.294517
	14949.2	0.918405	7539.8	0.603324	7409.4	0.315081
	15445.5	0.867213	7162.76	0.575911	8282.76	0.291301
	15037.9	0.917906	7444.98	0.622422	7592.88	0.295484
	15393.7	0.855023	7272.63	0.572369	8121.12	0.282655
	15012.1	0.918851	7365.86	0.624471	7646.26	0.294381
	17072.6	0.949732	8012.68	0.642624	9059.91	0.307108
	15135.4	0.857763	7635.57	0.603699	7499.8	0.254064
	15896.5	0.948932	7853.9	0.636249	8042.59	0.312682
	15075.9	0.966964	7448.42	0.655948	7627.46	0.311016
	15875.7	0.862476	7509.4	0.578614	8366.25	0.283862
	15173	0.825463	7338.84	0.549144	7834.18	0.276319
	15430.4	0.928489	7476.57	0.624204	7953.88	0.304285
	14844.2	0.970621	7548.99	0.636601	7295.22	0.33402
	15096.9	0.837606	7268.18	0.557754	7828.74	0.279852
	15064.9	0.800157	7327.82	0.517501	7737.13	0.282656
	16197.1	0.820002	7734.86	0.562922	8462.2	0.25708
	14910.1	0.943101	7487.07	0.635763	7422.98	0.307338
	15755.6	0.910021	7298.39	0.594995	8457.17	0.315026
	14610.1	0.901858	7137.58	0.606603	7472.52	0.295255
	15247.4	0.836638	7339.13	0.572189	7908.24	0.264449
	15072.5	0.845843	7178.14	0.557941	7894.39	0.287902
	15578.6	0.913274	7572	0.610138	8006.55	0.303135
	14685.5	0.827409	7336.96	0.552482	7348.56	0.274927
	15233.5	0.971086	7643.03	0.646084	7590.49	0.325002
	14704	0.927579	7350.61	0.624729	7353.36	0.30285
	15192	0.952244	7348.48	0.615522	7843.49	0.336722
	15624.8	0.969572	7925.17	0.640449	7699.61	0.329123
	15635.5	0.924029	7515.02	0.627852	8120.51	0.296177
	14929.9	0.961265	7153.61	0.663126	7776.25	0.298139
	15578.5	0.839988	7560.53	0.557917	8017.93	0.282071
	14625.9	0.878869	7320.12	0.584489	7305.78	0.294381
	15507	0.909476	7869.78	0.620079	7637.23	0.289397
	14652.1	0.877902	7030	0.603971	7622.07	0.273931
	15541.5	0.820726	7594.56	0.543988	7946.93	0.276738
	16072.8	0.896899	7604.94	0.612198	8467.82	0.2847
	14933.7	0.896191	7542.17	0.615212	7391.51	0.280979
	15050.6	0.899258	7159.56	0.617368	7891.09	0.281891
	16067.2	0.914435	7699.77	0.605195	8367.45	0.30924
	15136.8	0.878374	7607.61	0.577747	7529.22	0.300628
	15382	0.858425	7598.79	0.568932	7783.21	0.289493
	15959.5	0.871383	8073.7	0.586508	7885.84	0.284874
	16455.3	0.94943	8051.17	0.645395	8404.14	0.304035
	16020.4	0.86231	7913.67	0.582292	8106.77	0.280017
	15764.6	0.927322	7823.06	0.602539	7941.56	0.324783
	14738.2	0.871374	7203.22	0.597479	7534.99	0.273894
	16436.1	0.918438	7475.18	0.597697	8960.95	0.320741
	15707.9	0.937052	7397.97	0.630017	8309.96	0.307036
	15558.5	0.894605	7530.82	0.595602	8027.71	0.299003
	14623.3	0.944315	7197.81	0.644988	7425.45	0.299327
	14297.5	0.844404	7081.82	0.549177	7215.66	0.295228
	15068.3	0.939446	7423.11	0.644278	7645.2	0.295168
	14775.4	0.820066	7348.83	0.544335	7426.59	0.275731
	15341.4	0.889759	7608.21	0.605759	7733.18	0.284
	16244.4	0.944025	7439.8	0.641545	8804.65	0.30248
	15939	0.968204	7678.37	0.659525	8260.64	0.308679
	16482.1	0.881628	7979.74	0.591806	8502.4	0.289823
	14973.9	0.928608	7402.43	0.624622	7571.47	0.303986
	15426	0.833421	7651.95	0.560489	7774.06	0.272932
	15343.5	0.859673	7648.28	0.57473	7695.24	0.284943
	15994.8	0.974333	7387.9	0.648033	8606.9	0.3263
	15781.2	0.872359	7524.13	0.588412	8257.03	0.283947
	15770.5	0.874277	7414.69	0.601076	8355.84	0.273201
	15188.2	0.899876	7248.66	0.596934	7939.58	0.302941
	16455.9	0.883667	7989.53	0.597516	8466.4	0.286151
	15794.5	0.884776	7690.01	0.587774	8104.45	0.297002
	15434.8	0.911264	7344.35	0.60713	8090.49	0.304134
	14612.5	0.830762	7346.63	0.536311	7265.86	0.294451
	15312	0.93668	7107.62	0.638976	8204.42	0.297704
	14794.5	0.861135	7424.98	0.574972	7369.48	0.286163
	15448.6	0.963683	7489.94	0.636987	7958.62	0.326695
	14966.7	0.826286	7345.94	0.549921	7620.79	0.276365
	14923.6	0.954691	7415.95	0.65065	7507.61	0.304041
	15206.9	0.904756	7317.44	0.607738	7889.46	0.297018
	14921.6	0.819903	7644.36	0.566051	7277.25	0.253851
	15596.9	0.888795	7449.38	0.606536	8147.54	0.282258
	14996.9	0.832262	7501.42	0.559368	7495.51	0.272894
	16351.5	0.865711	7818.01	0.584108	8533.46	0.281603
	15625.2	1.04678	7509.58	0.704299	8115.61	0.342484
	15579.5	0.85824	7611.36	0.582528	7968.18	0.275712
	16067.4	0.867449	7738.86	0.609456	8328.53	0.257993
	15530.6	0.815949	7505.31	0.542551	8025.25	0.273398
	15783.7	0.871404	7369.04	0.594741	8414.7	0.276663
	15597.2	0.863113	7274.34	0.584633	8322.83	0.27848
	14938.7	0.909965	7351.42	0.619989	7587.31	0.289976
	15015.6	0.882415	7389.56	0.585493	7626.04	0.296922
	16089	0.94805	7375.32	0.629658	8713.66	0.318393
	15497.5	0.843145	7878.63	0.553943	7618.85	0.289202
	14952.8	0.874698	7376.57	0.586982	7576.25	0.287716
	15192.6	0.914513	7509.6	0.596147	7682.97	0.318367
	16002.6	0.984156	7622.41	0.645402	8380.18	0.338754
	16479.9	0.842228	7714.52	0.544494	8765.36	0.297735
	15435.4	0.872736	7795.21	0.581949	7640.19	0.290787
	15408	0.889226	7618.81	0.6055	7789.23	0.283726
	15480.8	0.943842	7285.18	0.654271	8195.59	0.289571
	15237.4	0.948042	7334	0.647898	7903.45	0.300144
	14847.7	0.92088	7423.25	0.617364	7424.48	0.303516
	15425.7	0.858925	7233	0.584155	8192.74	0.27477
	15599.8	0.977643	7534.37	0.678016	8065.42	0.299627
	15664.6	0.867445	7622.78	0.58728	8041.79	0.280165
	14679	0.834419	7845.51	0.567917	6833.51	0.266502
	16183.6	0.930802	7651.74	0.641405	8531.86	0.289396
	15466.2	0.903105	7238.79	0.61341	8227.45	0.289695
	14445.8	0.879758	7096.77	0.600951	7349.06	0.278807
	15756.9	0.930173	7576.62	0.626339	8180.33	0.303834
	15179.3	0.940329	7488.85	0.627388	7690.44	0.312941
	15691.6	0.818685	7568.83	0.563644	8122.74	0.25504
	14815	0.930118	7267.2	0.619853	7547.8	0.310264
	15105.5	0.936867	7271.98	0.60933	7833.55	0.327536
	16217.9	0.987436	7440.3	0.660051	8777.56	0.327385
	16394.7	1.00076	7845.43	0.679348	8549.28	0.321415
	15721.5	0.926417	7634.88	0.612204	8086.59	0.314213
	15564.4	0.984683	7129.41	0.668288	8434.98	0.316395
	15768.8	0.936239	7291.91	0.643915	8476.94	0.292323
	14808.9	0.897922	7418.76	0.597473	7390.18	0.300449
	15089.6	0.825997	7526.25	0.54436	7563.34	0.281637
	14803.8	0.852554	7477.21	0.556721	7326.58	0.295833
	14798	0.841214	7145.29	0.565248	7652.73	0.275966
	15131.2	0.922177	7262.68	0.63441	7868.54	0.287767
	16169.2	0.749983	7601.71	0.489286	8567.5	0.260697
	15455.2	0.860844	7468.93	0.581669	7986.27	0.279176
	15052.9	0.906647	7106.48	0.605184	7946.43	0.301463
	15199	0.87487	7563.22	0.589307	7635.75	0.285563
	15089.5	0.958099	7377.75	0.652061	7711.72	0.306037
	15615.7	0.919282	7551.65	0.627139	8064.08	0.292142
	15277.2	0.874988	7652.77	0.592291	7624.47	0.282697
	15980.7	0.94486	7150.52	0.624241	8830.19	0.320619
	16614.3	0.909279	7865.54	0.621208	8748.78	0.288071
	15431.2	0.834436	7099.62	0.568455	8331.6	0.265981
	15356.1	0.868403	7111.49	0.585431	8244.6	0.282972
	15062.8	0.964085	7298.84	0.657491	7763.92	0.306594
	14892.4	0.972736	7416.41	0.657842	7475.94	0.314894
	15290.4	0.99067	7373.2	0.658915	7917.16	0.331755
	14975.1	0.924984	7764.78	0.61843	7210.31	0.306554
	16615.5	0.855937	7884.76	0.590339	8730.73	0.265599
	15534.2	0.88591	7276.98	0.59834	8257.19	0.28757
	15225.8	0.87961	7583.74	0.591838	7642.04	0.287771
	16405.2	0.922995	8009.34	0.628662	8395.88	0.294333
	14467.5	0.987365	7319.34	0.666655	7148.17	0.320709
	15260.4	0.958654	7214.92	0.640396	8045.48	0.318257
	15536.9	0.877748	7493.46	0.565967	8043.47	0.311781
	16043.7	0.967025	7349.25	0.671518	8694.49	0.295507
	15172.4	0.890661	7396.69	0.610843	7775.72	0.279818
	15912.4	0.855535	7542.64	0.574671	8369.72	0.280864
	16224.3	0.857461	7540.52	0.572175	8683.79	0.285286
	16116.1	0.842863	7994.2	0.569944	8121.92	0.272919
	14235.3	0.933202	7285.56	0.627892	6949.76	0.305311
	15393.1	0.811995	7549.17	0.54466	7843.89	0.267335
	16221.8	0.995217	8166.2	0.666312	8055.62	0.328905
	16285	0.913686	7877.17	0.601881	8407.84	0.311805
	14813.7	0.810809	7301.75	0.562324	7511.95	0.248484
	15924.1	0.837681	7584.17	0.567315	8339.98	0.270367
	15085.3	0.895773	7390.85	0.596657	7694.48	0.299116
	14760.1	0.856166	7355.83	0.57106	7404.28	0.285106
	15158.4	0.814242	7525.75	0.538483	7632.68	0.275759
	16301.7	0.919059	7588.31	0.621188	8713.41	0.297871
	16066.6	0.816157	7990.49	0.563153	8076.13	0.253004
	15196.1	0.813235	7318.06	0.550097	7878.07	0.263138
	15036.4	0.904032	7313.2	0.612753	7723.24	0.291279
	14715.9	0.950073	7443.16	0.643295	7272.71	0.306778
	14688.5	0.906816	7530.51	0.606029	7158.01	0.300787
	16022.9	0.832726	7819.52	0.567323	8203.35	0.265403
	15885.8	0.884838	7913.97	0.596533	7971.87	0.288305
	15442.6	0.85932	7296.88	0.580811	8145.74	0.278509
	16124.1	0.871269	7887.63	0.580722	8236.47	0.290548
	16266.4	0.856914	7301.03	0.584433	8965.41	0.272481
	15814.1	0.936162	8023.14	0.632914	7790.95	0.303249
	15122.4	0.950121	7398.28	0.638106	7724.1	0.312015
	15641.7	0.939164	7624.48	0.619125	8017.23	0.320039
	15537.3	0.880979	7632.53	0.593446	7904.8	0.287534
	14399.6	0.993175	7253.6	0.670419	7145.95	0.322756
	14311	0.866607	7011.46	0.563661	7299.56	0.302946
	14801.2	0.877029	7296.52	0.597854	7504.73	0.279176
	15164.7	0.912811	7538.88	0.609004	7625.86	0.303808
	15575	0.974856	7641.2	0.661095	7933.78	0.313761
	14497.7	0.948377	7153.81	0.628755	7343.88	0.319622
	14646.3	0.787013	7435.4	0.525534	7210.95	0.261479
	15814.3	1.00381	7493.57	0.672723	8320.7	0.331084
	16461.3	0.857528	7327.38	0.56781	9133.94	0.289718
	15763.6	0.93841	7575.15	0.641232	8188.41	0.297178
	16007.5	0.839735	7713.79	0.576679	8293.7	0.263056
	15831.8	0.995554	7431.69	0.660925	8400.15	0.334629
	14716.7	0.927027	7291.01	0.627786	7425.65	0.299241
	15319.5	0.885533	7580.55	0.596533	7738.9	0.289
	14759.4	0.89543	7276.97	0.587554	7482.39	0.307875
	15560.1	0.836205	7817.39	0.56215	7742.68	0.274054
	15018.7	0.811933	7206.77	0.535034	7811.91	0.276899
	14905.8	0.900895	7070.6	0.607454	7835.19	0.29344
	14443	0.833893	7309.99	0.542809	7133.02	0.291084
	15321.7	0.877084	7199.01	0.590387	8122.69	0.286697
	14887.4	0.915256	7042	0.625733	7845.41	0.289523
	15817.5	0.889892	7519.65	0.595722	8297.88	0.29417
	14713.4	0.843309	7433.23	0.581833	7280.13	0.261476
	16223	0.923229	7666.03	0.612333	8556.97	0.310896
	14843.6	0.795868	7063.96	0.520535	7779.62	0.275333
	16078.9	0.867717	7374.33	0.588367	8704.54	0.27935
	14596.9	0.900977	7302.9	0.603433	7294.02	0.297544
	15624.4	0.930837	7501.53	0.627593	8122.89	0.303244
	15653.8	0.952555	7496.39	0.648024	8157.36	0.304532
	15487	0.912821	7301.42	0.615604	8185.58	0.297216
	14625.4	0.988115	7204.95	0.66538	7420.5	0.322736
	15353.4	0.851228	7239.84	0.585435	8113.59	0.265792
	15145.1	0.8294	7252.87	0.561958	7892.22	0.267442
	15406.7	0.94241	7316.05	0.618581	8090.69	0.32383
	15569.1	0.916078	7522.66	0.607381	8046.43	0.308697
	14966	0.946517	7383.91	0.628708	7582.11	0.317809
	15486.2	0.904868	7399.01	0.604362	8087.19	0.300505
	15341	0.925338	7713.92	0.628732	7627.08	0.296606
	14900.3	0.863915	7885.52	0.585324	7014.79	0.278591
	15585.9	0.803121	7617.84	0.537628	7968.05	0.265493
	14279.3	0.980193	7053.14	0.64813	7226.16	0.332063
	15972.3	0.881323	7740.11	0.583106	8232.21	0.298216
	15379.2	0.857208	8038.97	0.564445	7340.25	0.292763
	15155.9	0.847935	7393.48	0.572031	7762.42	0.275904
	15851.8	0.933052	7473.28	0.617799	8378.51	0.315252
	15879	0.887395	7530.94	0.610491	8348.11	0.276905
	15514	0.846797	7432.89	0.558325	8081.12	0.288472
	15469.3	1.04071	7468.86	0.71228	8000.49	0.328428
	15461.3	0.86517	7465.59	0.607299	7995.7	0.257872
	15286.4	0.996757	7557.09	0.684268	7729.35	0.312489
	15190.8	0.939816	7362.52	0.620989	7828.28	0.318827
	15737.2	0.934996	7722.99	0.63071	8014.25	0.304286
	14935.6	0.915521	7221.46	0.602461	7714.18	0.31306
	14879.8	0.90677	7151.25	0.614192	7728.51	0.292578
	15354	0.881224	7418.54	0.595855	7935.43	0.285369
	15540.1	0.929241	7806.94	0.635558	7733.12	0.293683
	15460.3	0.941611	7619.79	0.638445	7840.49	0.303166
	15673.4	0.960519	7768.91	0.647545	7904.45	0.312974
	15728.3	0.8867	7863.79	0.569639	7864.47	0.317062
	14829.8	0.805804	7418.4	0.533665	7411.36	0.272139
	16538.2	0.888208	8054.31	0.58788	8483.9	0.300328
	15780.9	0.91757	7722.84	0.626571	8058.1	0.290999
	14910	0.851191	7449.94	0.570842	7460.06	0.280349
	15122.5	0.910124	7053.95	0.608706	8068.57	0.301418
	15208.9	0.955306	7235.08	0.655234	7973.82	0.300072
	15792.8	0.920786	7420.4	0.605874	8372.43	0.314912
	15436.1	0.984356	7481.47	0.668147	7954.67	0.31621
	14981.7	0.948167	7357.63	0.633356	7624.09	0.314811
	15209.9	0.875516	7709.41	0.576043	7500.52	0.299472
	15626.4	0.932938	7342.38	0.624703	8283.98	0.308235
	15441.9	0.805846	7027.1	0.544234	8414.76	0.261612
	15393.8	0.90833	7133.28	0.601809	8260.54	0.306522
	15143.8	0.940632	7760.96	0.625026	7382.8	0.315606
	15177.1	0.895487	7185.33	0.592	7991.81	0.303487
	15003.3	0.777728	7272.52	0.518154	7730.81	0.259574
	15121.1	0.913351	7209.41	0.60971	7911.7	0.303641
	15973.3	0.925625	7630.22	0.602319	8343.05	0.323306
	15022.5	0.881183	7629.76	0.598338	7392.7	0.282845
	15919.8	0.834039	7823.3	0.542107	8096.51	0.291932
	15624.4	0.932207	7320.85	0.633696	8303.54	0.298511
	16478.7	0.91986	7916.5	0.619707	8562.18	0.300153
	14848.6	0.957212	7305.26	0.638143	7543.3	0.319069
	14736.9	0.919723	7248.04	0.619095	7488.88	0.300628
	15099.8	0.902637	7345.72	0.600998	7754.06	0.301639
	15177	0.865202	7517.63	0.566102	7659.36	0.299099
	15597.6	0.926963	7783.29	0.628655	7814.27	0.298308
	15549.1	0.821708	7471.9	0.548705	8077.23	0.273003
	14876.8	0.968604	7426.24	0.651598	7450.58	0.317006
	15627.3	0.962062	7634.55	0.640866	7992.76	0.321195
	17008.9	0.89207	8256.74	0.614958	8752.19	0.277112
	14831.6	1.01397	7378.19	0.682769	7453.41	0.331197
	15090.6	0.905501	7453.84	0.612676	7636.78	0.292825
	15409	0.943275	7599.39	0.631972	7809.58	0.311303
	14412.3	0.846357	7348.75	0.567363	7063.57	0.278994
	15893.8	0.881885	7583.93	0.599599	8309.91	0.282286
	15455.3	0.915225	7435.78	0.623062	8019.5	0.292163
	15466.1	0.951147	7630.32	0.641931	7835.77	0.309216
	15780.3	0.965065	7892.35	0.655374	7887.94	0.309691
	15799.5	0.951685	7448.46	0.647305	8351.03	0.30438
	15577	0.881621	7410.07	0.590491	8166.91	0.29113
	16529.6	0.840787	7891.66	0.565474	8637.97	0.275313
	14751.3	0.855547	7094.79	0.572583	7656.54	0.282963
	15415	0.96214	7165	0.635571	8249.97	0.326569
	14923.6	0.84962	7261.54	0.585986	7662.1	0.263634
	15542.4	0.893443	7919.3	0.595635	7623.1	0.297808
	14848.4	0.952032	7346.02	0.648908	7502.35	0.303123
	15390.8	0.915577	7795.07	0.598541	7595.77	0.317036
	14862.2	0.837027	7205.73	0.557749	7656.5	0.279278
	15884.7	0.965212	7773.09	0.635166	8111.59	0.330046
	15605	0.963054	7430.02	0.64021	8174.98	0.322844
	16218.2	0.94917	7912.67	0.631664	8305.5	0.317506
	15522.3	0.825575	7405.43	0.556973	8116.82	0.268603
	15170.5	0.982611	7563.39	0.658391	7607.15	0.32422
	14885.6	0.851885	7423.63	0.561722	7461.97	0.290163
	16774.6	0.899795	7440.03	0.612188	9334.6	0.287607
	14310.1	0.993514	7645.93	0.674548	6664.19	0.318966
	16127.7	0.915848	7608.72	0.636104	8518.99	0.279744
	15846.4	0.923225	7446.65	0.600583	8399.8	0.322642
	15627.9	0.802804	7540.67	0.536425	8087.23	0.266379
	15590.6	0.82208	7657.57	0.549263	7932.99	0.272817
	15303.1	0.824159	7437.82	0.543358	7865.27	0.280801
	15430.5	0.882386	7564.35	0.585112	7866.15	0.297274
	15421.2	0.946649	7476.18	0.643191	7945.05	0.303459
	15306.9	0.900979	7506.98	0.614066	7799.88	0.286913
	14596.7	0.825733	7293.54	0.556731	7303.14	0.269001
	15717.6	0.857175	7796.68	0.596464	7920.95	0.260711
	15315	0.901509	7736.98	0.603086	7578.01	0.298423
	15308.6	0.823884	7162.27	0.552922	8146.3	0.270962
	15890.9	0.829386	7478.47	0.573065	8412.4	0.256322
	15232.8	0.919595	7417.78	0.623038	7815.04	0.296557
	15213	0.909077	7070.46	0.613614	8142.51	0.295463
	14511.9	0.899544	7198.26	0.616203	7313.68	0.283342
	15937.1	0.921591	7544.56	0.622801	8392.57	0.29879
	15968.8	0.96444	7441.24	0.652854	8527.57	0.311586
	15913.5	0.913246	7678.43	0.6128	8235.08	0.300446
	15482.8	0.983908	7682.43	0.66486	7800.35	0.319048
	15888.7	0.876152	7353.44	0.572422	8535.23	0.30373
	15450.3	0.853873	7496.55	0.579685	7953.72	0.274188
	15262	0.890657	7312.19	0.598907	7949.83	0.29175
	15098.4	0.971998	7377.07	0.649545	7721.31	0.322452
	15504.7	0.855886	7508.04	0.58631	7996.66	0.269576
	15858.7	0.936726	7796.71	0.614907	8061.99	0.321818
	14759.6	0.898235	7195.47	0.595815	7564.12	0.302421
	15465.3	0.885784	7421.38	0.592996	8043.97	0.292788
	14389.6	1.00319	7154.44	0.671502	7235.18	0.331692
	15818.1	0.897592	7353.57	0.621465	8464.54	0.276126
	15652.7	0.952642	7539.61	0.636613	8113.11	0.316029
	15814.8	0.91166	7821.58	0.618942	7993.17	0.292718
	14858.9	0.90711	7320.19	0.618626	7538.71	0.288484
	15324.1	0.928616	7644.35	0.613812	7679.75	0.314804
	15296.3	0.90363	7651.87	0.614422	7644.39	0.289208
	15881.5	0.815467	7152.23	0.558757	8729.3	0.25671
	15246.5	0.861036	7573.64	0.568521	7672.83	0.292515
	15312.7	0.829719	7539.58	0.566753	7773.11	0.262966
	15818.8	0.867502	7550.09	0.577399	8268.75	0.290103
	15964.3	0.857512	7848.01	0.589681	8116.24	0.267831
	14454.6	0.962977	7498.3	0.657623	6956.27	0.305355
	15579.6	0.925026	7541.53	0.644126	8038.03	0.2809
	15523.7	0.954887	7499.48	0.642762	8024.21	0.312125
	15430.1	0.886426	7307.84	0.590524	8122.27	0.295903
	15038.7	0.947415	7377.74	0.641557	7660.95	0.305857
	16213.9	0.80804	7603.48	0.555341	8610.46	0.2527
	15585.3	0.910307	7431.07	0.596665	8154.23	0.313642
	15854	0.858063	7431.61	0.567416	8422.4	0.290648
	14845.8	0.871452	7202.1	0.581119	7643.73	0.290333
	15077.4	0.949436	7518.18	0.646061	7559.22	0.303375
	15059.2	0.850066	7364.64	0.565434	7694.58	0.284632
	15498.5	0.908922	7548.05	0.614663	7950.4	0.29426
	15161.4	0.910393	7684.49	0.609502	7476.88	0.300891
	15337.6	0.853712	7626.1	0.589958	7711.53	0.263754
	15490.3	0.858565	7380.7	0.57034	8109.58	0.288225
	16068.1	0.88145	7794.28	0.566816	8273.83	0.314635
	15656	0.851568	7784.24	0.568319	7871.73	0.283249
	15523.6	0.927762	7444.86	0.621952	8078.78	0.305809
	15157	0.947519	7802.68	0.636084	7354.36	0.311435
	14995.6	0.915592	7286.9	0.621467	7708.72	0.294125
	15140.1	0.97457	7333.55	0.658309	7806.57	0.316262
	15378.1	0.892941	7415.79	0.601549	7962.27	0.291393
	15059.6	0.933236	7551.09	0.607786	7508.55	0.32545
	15158.3	0.940034	7411.98	0.623644	7746.32	0.31639
	14456.7	0.934062	7237.08	0.619043	7219.59	0.315019
	14629.5	0.86869	7243.89	0.561088	7385.6	0.307602
	16315.9	0.89928	7638.02	0.595783	8677.85	0.303497
	15115.2	0.893968	7579.65	0.602718	7535.55	0.29125
	15621.6	0.991302	7461.32	0.655147	8160.28	0.336155
	13825	0.810391	6756.63	0.55268	7068.33	0.257712
	15340.5	0.922024	7602.02	0.616671	7738.53	0.305353
	14021.7	0.825352	6925.36	0.550121	7096.29	0.27523
	15257.7	0.962975	7016.3	0.656278	8241.38	0.306697
	14956.4	0.957486	7320.67	0.646577	7635.77	0.310909
	15306.6	0.902177	7106.17	0.594007	8200.42	0.30817
	15976.4	0.99895	7790.35	0.674674	8186.01	0.324276
	15379.8	0.927699	7421.09	0.616259	7958.71	0.31144
	16048.4	0.851623	7768.56	0.58859	8279.83	0.263034
	14984.5	0.959202	7522.22	0.626528	7462.3	0.332674
	14689.4	0.841435	7213.31	0.573149	7476.11	0.268286
	15374.2	0.824092	7844.65	0.562413	7529.53	0.261679
	15527.5	0.929689	7319.42	0.642937	8208.09	0.286752
	15080.9	0.858201	7411.35	0.561579	7669.53	0.296622
	16198.9	0.935324	7730.19	0.649228	8468.71	0.286096
	14690	0.910748	7261.06	0.616503	7428.95	0.294245
	14793.7	0.891633	7533.79	0.602559	7259.95	0.289074
	15948.1	0.901013	7686.93	0.617015	8261.19	0.283997
	15652.1	0.974272	7692.89	0.660754	7959.19	0.313518
	15413.5	0.808223	7300.69	0.538593	8112.8	0.26963
	16283.2	0.956234	7875.04	0.648965	8408.14	0.307269
	15351.2	0.912921	7412.83	0.621328	7938.36	0.291594
	15185.6	0.878838	7371.47	0.583374	7814.12	0.295465
	16124.5	0.898672	7853.27	0.61219	8271.25	0.286482
	16000.9	0.898612	7414.28	0.599276	8586.64	0.299337
	16324.5	0.780158	7319.34	0.518304	9005.19	0.261854
	15201.3	0.810688	7509.54	0.542453	7691.79	0.268235
	15590	0.925586	7585	0.626855	8005.03	0.298731
	15338.8	0.931762	7338.28	0.627114	8000.49	0.304647
	15832.4	0.827733	7619.76	0.566293	8212.66	0.261439
	16153.2	0.912422	7476.41	0.623735	8676.79	0.288686
	14377	0.883228	7280.87	0.58795	7096.12	0.295278
	14588	0.839369	7122.89	0.554692	7465.08	0.284677
	15464.7	0.931573	7377.65	0.637654	8087.06	0.293918
	14891.2	0.96655	7424.2	0.648915	7466.96	0.317635
	16228.8	0.877248	7637.16	0.599197	8591.6	0.278051
	15005.8	0.877338	7484.19	0.599973	7521.62	0.277365
	15750.7	0.826233	7708.84	0.561467	8041.82	0.264766
	15119.3	0.854601	7584.29	0.572344	7535.04	0.282257
	15634.4	1.01008	7377.97	0.68677	8256.45	0.323315
	15021.8	0.937693	7329.04	0.62923	7692.8	0.308463
	16611	0.916274	7719.3	0.615671	8891.69	0.300603
	15432.6	0.9787	7221.01	0.666118	8211.59	0.312582
	15147.8	0.827527	7441.94	0.571352	7705.83	0.256175
	16078.7	0.891962	8138.24	0.591006	7940.47	0.300956
	15973.1	0.928938	7703.37	0.622921	8269.72	0.306017
	15180.5	0.874942	7432	0.585609	7748.47	0.289333
	14822.3	1.03487	7325.74	0.701034	7496.53	0.333834
	15918.3	0.827143	7762.43	0.545266	8155.85	0.281877
	15093	0.922506	7350.38	0.609757	7742.61	0.312748
	16136.2	0.946773	7973.88	0.639717	8162.36	0.307056
	15724.6	0.940709	7593.24	0.616791	8131.37	0.323917
	16334.7	0.850288	7583.71	0.575947	8751.03	0.274341
	15928	0.853643	7560.15	0.578415	8367.88	0.275227
	15423.8	0.927968	7813.67	0.61815	7610.1	0.309818
	15511.4	0.955736	7526.72	0.643341	7984.66	0.312394
	14939.1	0.847647	7551.54	0.579745	7387.61	0.267902
	15648.1	0.993694	7705.71	0.682168	7942.35	0.311525
	16191.5	0.902599	7791.29	0.608504	8400.18	0.294095
	14913.3	0.922552	7700.61	0.622921	7212.73	0.299632
	16568.6	0.909911	7320.53	0.626051	9248.04	0.28386
	14321.4	0.829321	7523.99	0.552222	6797.41	0.277099
	14899.6	0.914042	6894.62	0.610547	8004.97	0.303495
	15714	0.925637	7720.58	0.613292	7993.46	0.312345
	16640.3	0.932679	8192.9	0.617261	8447.43	0.315418
	15234.8	0.884334	7617.4	0.584268	7617.37	0.300066
	14946.7	0.9226	7401.75	0.607053	7545	0.315548
	15317.2	0.889132	7377.55	0.5897	7939.65	0.299432
	14538.6	0.922181	7173.29	0.606698	7365.3	0.315482
	15842.8	0.849577	7559.8	0.578366	8283.05	0.271211
	15215.5	0.883313	7763.43	0.583846	7452.05	0.299467
	15531.1	0.925133	7345.05	0.619932	8186.07	0.305201
	16373.5	0.878859	7606.11	0.591636	8767.42	0.287223
	15503.9	0.842284	7742.48	0.573074	7761.46	0.26921
	15016.9	0.873244	7507.37	0.592005	7509.48	0.281239
	15709.6	0.917919	7669.31	0.613419	8040.33	0.304499
	15507.9	0.922226	7507.58	0.63271	8000.31	0.289516
	15467.8	0.840875	7629.53	0.589598	7838.23	0.251277
	16080.2	0.932686	7476.55	0.632048	8603.69	0.300638
	16330.8	0.884185	7755.15	0.60039	8575.62	0.283796
	15998	0.882923	7787.93	0.59228	8210.11	0.290643
	15688.9	0.945574	7361.79	0.643705	8327.07	0.301869
	15564.7	0.94604	7264.71	0.633573	8299.95	0.312468
	15757.1	0.92507	7532.09	0.622614	8225.02	0.302456
	15440.3	0.908177	7656.82	0.599786	7783.48	0.308391
	14480.4	0.935544	7307.69	0.637465	7172.73	0.298079
	15306.3	0.882849	7398.63	0.579793	7907.62	0.303055
	15991.8	0.965389	7338.35	0.666598	8653.43	0.298791
	15169.4	0.904981	7385.58	0.617591	7783.83	0.28739
	15489	0.946251	7575.2	0.637521	7913.82	0.30873
	15346.7	0.921847	7415.7	0.611331	7930.98	0.310515
	16369.1	0.894383	7870.08	0.605302	8498.99	0.289081
	15696.8	0.794373	7277.9	0.527672	8418.94	0.266701
	15181.5	0.872918	7894.99	0.58057	7286.54	0.292348
	15646.9	0.914355	7404.18	0.610159	8242.77	0.304196
	15087.2	0.882104	7460.28	0.600785	7626.94	0.281319
	14179.2	0.906744	7283.16	0.618256	6896.05	0.288488
	16345.9	0.896928	7865.49	0.607203	8480.46	0.289725
	13880.2	0.914919	7059.15	0.610253	6821.08	0.304666
	15694.2	0.914055	7129.07	0.601017	8565.09	0.313038
	14954.1	0.977675	7464.22	0.668115	7489.89	0.309559
	15514.1	0.88151	7362.18	0.582981	8151.88	0.298529
	15369	0.836083	7404.23	0.563301	7964.78	0.272782
	14924.6	0.894401	7698.49	0.580073	7226.1	0.314328
	14269.5	0.911498	6789.79	0.611672	7479.71	0.299826
	15369.5	0.884603	7400.35	0.595239	7969.13	0.289364
	15971.6	0.807392	7561.97	0.554618	8409.66	0.252774
	15155	0.9602	7172.46	0.65411	7982.52	0.30609
	15662.6	0.864402	7592.17	0.576172	8070.43	0.28823
	15134.4	0.938123	7192.9	0.637216	7941.47	0.300907
	15088	0.877231	7424.89	0.595858	7663.1	0.281373
	15414.5	0.911544	7346.69	0.615875	8067.76	0.295669
	15901.7	0.84359	8062.06	0.587396	7839.62	0.256195
	15500.5	0.907067	7480.07	0.607781	8020.43	0.299286
	15508.4	0.94625	7515.17	0.643619	7993.24	0.302631
	15027.1	0.803105	7234.17	0.538936	7792.89	0.264169
	14313.2	0.847011	7005.56	0.567039	7307.66	0.279972
	15745.9	0.929046	7728.61	0.627099	8017.3	0.301947
	14208.6	0.894424	7029.89	0.603987	7178.67	0.290437
	15262.7	1.00931	7473.89	0.681843	7788.78	0.327462
	15057.6	0.943935	7237.55	0.64097	7820.03	0.302964
	16388.2	0.960667	7658.65	0.63396	8729.51	0.326707
	15987.9	0.898626	7820.87	0.591888	8167.08	0.306738
	15396.9	0.913048	7743.49	0.598711	7653.45	0.314338
	14389.2	0.923775	7180.8	0.642549	7208.42	0.281227
	14704.3	0.894488	7209.04	0.593938	7495.23	0.30055
	16030.1	0.882764	7836.82	0.575146	8193.23	0.307617
	15095.1	0.918475	7644.19	0.626415	7450.93	0.29206
	15460.9	0.886992	7602.79	0.591347	7858.15	0.295645
	16408.1	0.888093	7871.3	0.587365	8536.75	0.300728
	15380.9	0.931229	7260.19	0.617152	8120.69	0.314077
	14461.7	0.910916	7231.21	0.609272	7230.5	0.301644
	15515.6	0.968081	7229.74	0.661566	8285.83	0.306515
	14939.4	0.840573	7300.71	0.568018	7638.65	0.272555
	15153.7	0.934978	7401.18	0.621813	7752.55	0.313166
	15366.9	0.879881	7654.05	0.591415	7712.8	0.288466
	14738.1	0.831481	7137.48	0.568428	7600.65	0.263053
	15491.7	0.955879	7243.49	0.654945	8248.18	0.300934
	16220.2	0.890946	8122.04	0.608517	8098.17	0.28243
	15579.5	0.916926	7534.93	0.613411	8044.58	0.303515
	16906.5	1.02275	7908.96	0.695272	8997.53	0.327478
	15405.7	0.925123	7383.7	0.614981	8021.99	0.310142
	15710.4	0.914489	7484.37	0.618574	8226.02	0.295915
	15304.1	0.844409	7409.16	0.571349	7894.91	0.27306
	15733.5	0.949279	7837.21	0.62111	7896.28	0.328169
	15317	0.907042	7169.8	0.622782	8147.15	0.284261
	14785	0.958365	7260.92	0.639819	7524.08	0.318546
	14967.7	0.906283	7210.21	0.620091	7757.47	0.286192
	16723.6	0.931189	7999.77	0.632712	8723.8	0.298477
	15953.7	0.947473	7666.06	0.630296	8287.62	0.317177
	15732.5	0.870713	7521.86	0.572429	8210.62	0.298284
	15748.8	0.893747	7438.77	0.597704	8310.03	0.296043
	15898.8	0.903582	8069.76	0.593701	7829.07	0.309881
	15216.3	0.96298	7507	0.644007	7709.33	0.318973
	16071.8	0.978451	7713.68	0.660555	8358.1	0.317895
	15167.4	0.908345	7527.52	0.595692	7639.9	0.312652
	15818.5	0.833297	7716.14	0.560439	8102.39	0.272858
	14893.9	0.901745	7200.42	0.61147	7693.52	0.290275
	15692.2	0.968284	7709.44	0.658377	7982.8	0.309907
	15099	0.91339	7334.42	0.620842	7764.62	0.292548
	15824.9	0.951785	7239.33	0.641141	8585.55	0.310643
	14217	0.887979	7068.91	0.592936	7148.12	0.295043
	15436.4	0.968194	7606.68	0.651458	7829.77	0.316736
	15118.8	0.984828	7385.83	0.646312	7733.01	0.338516
	15003.1	0.926171	7359.16	0.605479	7643.96	0.320692
	14790.5	0.94491	6979.05	0.633946	7811.45	0.310964
	15515.8	0.899449	7927.1	0.606335	7588.68	0.293114
	16082.8	0.925438	7849	0.628733	8233.83	0.296704
	15469	0.843973	7794.87	0.572082	7674.16	0.27189
	15349.1	0.940658	7215.26	0.624276	8133.86	0.316382
	15137.4	0.937528	7179.2	0.615887	7958.16	0.321641
	15980.8	0.871562	7345.21	0.577829	8635.55	0.293733
	16141.7	0.890172	7507	0.58833	8634.74	0.301841
	15394.8	0.969785	7255.62	0.651977	8139.14	0.317808
	14768.7	0.952304	7277.47	0.633754	7491.19	0.31855
	16279.2	0.895003	7500.23	0.602256	8778.99	0.292748
	16440.9	0.970002	8062.21	0.641088	8378.7	0.328914
	15106.6	0.970621	7553.35	0.63444	7553.27	0.336181
	15634.5	0.910953	7432.96	0.595078	8201.51	0.315875
	14136	0.784418	7263.23	0.516913	6872.75	0.267505
	15628.8	0.890496	7643.85	0.598706	7984.93	0.29179
	15833.5	0.853613	7680.43	0.588939	8153.11	0.264674
	16316	0.931571	7890.65	0.634697	8425.33	0.296874
	15765.5	0.910349	7859.42	0.600793	7906.08	0.309556
	15661.2	0.960488	7615.08	0.63387	8046.14	0.326619
	15264.7	0.864743	7505.21	0.576365	7759.48	0.288379
	15631.2	0.898579	7475.86	0.600855	8155.34	0.297724
	14899.3	0.875239	7554.04	0.605174	7345.23	0.270065
	15167.1	0.916549	7385.89	0.600244	7781.21	0.316306
	14922.1	0.924576	7313.98	0.613657	7608.12	0.310919
	16507	0.922862	7715.33	0.619815	8791.72	0.303047
	15732.4	0.882536	7560.69	0.578976	8171.75	0.30356
	14509.1	0.9057	7326.19	0.605486	7182.87	0.300214
	15110.8	0.895579	7315.83	0.603047	7794.93	0.292533
	15317.7	0.855992	7312.97	0.606735	8004.76	0.249257
	14356.7	1.00648	7395.44	0.692054	6961.24	0.314424
	15715.6	0.887389	7714.65	0.607116	8000.95	0.280273
	15185	0.952614	7417.58	0.620547	7767.45	0.332067
	15168	0.830486	7155.75	0.55652	8012.22	0.273967
	15805	0.938476	7536.3	0.627566	8268.7	0.31091
	15239.4	0.913361	7308.83	0.589713	7930.6	0.323648
	14963.9	0.865311	7557.54	0.575142	7406.36	0.290168
	15282.2	0.96231	7219.99	0.653579	8062.21	0.308731
	15359.9	0.905684	7121.1	0.602942	8238.83	0.302742
	15464	0.983124	7701.2	0.665679	7762.8	0.317444
	14693.6	0.926418	7327.84	0.639495	7365.76	0.286923
	15264.7	0.882046	7680.99	0.590178	7583.69	0.291869
	14839.3	0.991815	7370.25	0.674342	7469.09	0.317473
	14885.7	0.87826	7221.78	0.605387	7663.93	0.272873
	15603.6	0.841095	7271.03	0.567854	8332.52	0.273241
	15997.2	0.85236	7887.68	0.567417	8109.53	0.284942
	14545.4	0.926048	7309.16	0.593192	7236.28	0.332857
	14669.3	0.892081	7468.92	0.605249	7200.34	0.286831
	16230.7	0.925947	8079.48	0.601716	8151.19	0.324231
	15778.4	0.950708	7269.27	0.614844	8509.1	0.335864
	16476.8	0.94372	7605.43	0.622885	8871.35	0.320834
	15537.7	0.923073	7514.13	0.623106	8023.57	0.299967
	15383.7	0.92602	7346.4	0.613519	8037.3	0.312501
	15489.9	0.864612	7800.79	0.581114	7689.07	0.283498
	15314.9	0.89365	7483.93	0.619486	7830.93	0.274164
	16446	0.872697	7610.54	0.567604	8835.49	0.305093
	15305.7	0.917512	7398.5	0.610515	7907.24	0.306997
	16577.8	0.948493	7712.71	0.632157	8865.08	0.316337
	15554.6	0.905239	7835.21	0.604151	7719.41	0.301088
	15850.9	0.91606	7385.09	0.624228	8465.84	0.291832
	14776.3	0.811195	7400.14	0.533573	7376.11	0.277622
	15590.1	0.936051	7915.42	0.619061	7674.63	0.31699
	15669.5	0.938189	7389.5	0.638335	8280.03	0.299854
	15336	0.877609	7556.26	0.607635	7779.79	0.269974
	14223.2	0.847651	7326.51	0.574023	6896.65	0.273627
	15536.5	0.889212	7513.08	0.584119	8023.42	0.305094
	15564.7	0.958547	7393.17	0.64498	8171.56	0.313567
	14882.9	0.906872	7313.12	0.611292	7569.76	0.29558
	15092.2	0.830595	7263.18	0.571377	7829.05	0.259218
	15277.6	0.926554	7290.38	0.612015	7987.19	0.314539
	15371.4	0.953589	7514.48	0.633509	7856.88	0.32008
	14590.9	0.731008	7303.8	0.504085	7287.12	0.226923
	14899.1	0.933567	7396.08	0.62722	7502.98	0.306347
	15186.1	0.942878	7238.56	0.63846	7947.52	0.304418
	15477.1	0.895082	7337.34	0.600827	8139.81	0.294255
	16168	0.83492	7539.26	0.56405	8628.75	0.27087
	16943.2	0.94052	7752.02	0.629932	9191.19	0.310588
	15339.4	0.836927	7375.19	0.569205	7964.23	0.267722
	15769.7	0.982272	7382.58	0.66488	8387.11	0.317392
	15115.3	0.922972	7248.55	0.61664	7866.75	0.306332
	16003.8	0.876278	7053.96	0.589327	8949.86	0.286952
	14934.4	0.934319	7453.15	0.63745	7481.26	0.296869
	15632.6	1.001	7486.19	0.663671	8146.37	0.337331
	14857.8	0.985915	7435.13	0.661318	7422.64	0.324597
	14556.9	0.874824	7377.65	0.596883	7179.27	0.277942
	16591.1	0.922469	7601.26	0.604132	8989.79	0.318337
	15586.2	0.919827	7231.81	0.607615	8354.38	0.312212
	15889.9	0.904511	7498.99	0.598229	8390.87	0.306282
	14471	0.902063	7239.91	0.60511	7231.08	0.296953
	15513.8	0.911633	7222.1	0.605651	8291.74	0.305981
	15593.5	0.810548	7713.13	0.55461	7880.39	0.255937
	15908.8	0.949608	7377.12	0.639222	8531.7	0.310386
	15628.5	0.871094	7589.34	0.569534	8039.13	0.30156
	15867.4	0.902776	8026.19	0.617247	7841.2	0.285529
	14799.9	0.907053	7526.37	0.611688	7273.5	0.295365
	15385	0.901161	7417.69	0.594924	7967.34	0.306237
	15850.1	0.926757	7737.14	0.611618	8112.94	0.315138
	15935.9	0.823384	8009.75	0.545361	7926.19	0.278023
	15502	0.874367	7592.95	0.593785	7909.06	0.280582
	15966.2	0.872964	7331.52	0.614872	8634.65	0.258092
	15178.2	0.849381	7378.8	0.579716	7799.39	0.269665
	15919.2	0.865805	7514.12	0.576764	8405.03	0.289041
	15083	0.973671	7311.95	0.6725	7771.05	0.301171
	15791.4	0.872022	7609.85	0.58563	8181.58	0.286391
	15388.9	0.921735	7545.68	0.629781	7843.18	0.291954
	14962.3	0.912621	7085.81	0.628005	7876.45	0.284616
	14769	0.947058	7153.71	0.629523	7615.24	0.317535
	15564	0.874079	7237.93	0.589582	8326.09	0.284498
	14428.3	1.03585	7070.68	0.687422	7357.61	0.348425
	14827.6	0.845685	7166.15	0.562982	7661.42	0.282703
	15149	0.876825	7246.33	0.60165	7902.63	0.275175
	14714.7	0.898436	7346.48	0.606152	7368.22	0.292284
	14999	0.825158	7390.54	0.545183	7608.45	0.279975
	15257.9	0.887631	7538.4	0.610632	7719.53	0.276999
	14840.3	0.971093	7128.94	0.657675	7711.33	0.313418
	15184.9	0.785851	7653.92	0.543225	7531	0.242627
	16001.9	0.85729	7686.51	0.553716	8315.41	0.303574
	15260.9	0.945771	7688.92	0.623243	7572	0.322528
	14350.7	0.970262	7324	0.666384	7026.74	0.303878
	14975.5	0.867907	6965.72	0.568655	8009.77	0.299252
	15619.7	1.01008	7769.1	0.689888	7850.62	0.320194
	14990.9	0.880633	7524.3	0.596098	7466.59	0.284534
	15909.1	0.93605	7790.67	0.649038	8118.45	0.287012
	15265.6	0.975659	7309.07	0.640876	7956.52	0.334784
	16981	0.944361	7531.97	0.643053	9449.07	0.301309
	15830.4	0.914209	7559.26	0.609596	8271.18	0.304613
	14916.1	0.927269	7456.9	0.616435	7459.25	0.310834
	16648.4	0.841461	7698.68	0.568741	8949.7	0.27272
	14851.6	0.911556	7510.8	0.609322	7340.84	0.302234
	15612.7	0.836168	7882.66	0.557651	7730.04	0.278516
	15339.6	0.877988	7618.37	0.581728	7721.21	0.29626
	14519.8	0.930517	7242	0.638278	7277.75	0.292238
	15543.8	0.842001	7590.35	0.556929	7953.42	0.285072
	15091	0.844727	7545.32	0.584943	7545.64	0.259784
	15313.3	1.00405	7243.53	0.679261	8069.78	0.324787
	14872.2	0.911038	7531.76	0.604187	7340.49	0.306851
	15342.5	0.878994	7475.96	0.580534	7866.57	0.29846
	15200.7	0.971235	7552.21	0.667196	7648.49	0.304039
	15602.1	0.898698	7620.45	0.612341	7981.66	0.286357
	15091.6	0.957296	7322.07	0.641046	7769.51	0.31625
	14932.7	0.916634	7463.2	0.62214	7469.5	0.294494
	15597	0.906388	7964.43	0.618812	7632.61	0.287576
	15455.6	0.888606	7510.38	0.583136	7945.21	0.30547
	15574.6	0.952378	7539.81	0.648569	8034.8	0.303809
	14565	0.769976	7273.4	0.53074	7291.57	0.239237
	15028.4	0.919299	7622.33	0.614398	7406.04	0.304901
	15948	0.893386	7240.26	0.591998	8707.73	0.301388
	15741	0.862743	7689	0.568588	8052.04	0.294155
	15049.5	0.908186	7345.04	0.610722	7704.47	0.297464
	15720.4	0.823982	7732.42	0.56789	7988	0.256092
	15205.3	0.857418	7487.13	0.568784	7718.15	0.288634
	14851	0.738304	7261.32	0.509247	7589.66	0.229057
	14603.9	0.925463	7501.96	0.631226	7101.98	0.294238
	15509.2	0.935646	7557.21	0.624751	7952	0.310895
	15284.5	0.866825	7402.04	0.567902	7882.43	0.298922
	14736.7	0.934193	7410.26	0.623574	7326.44	0.31062
	15892.7	0.906496	7416.2	0.621572	8476.55	0.284924
	17173.6	0.796578	8287.73	0.546823	8885.89	0.249755
	16359.8	0.972822	7731.75	0.655204	8628.04	0.317618
	15141.4	0.889521	7757.43	0.584198	7383.96	0.305323
	14848.2	0.875593	7278.41	0.596856	7569.8	0.278737
	14327.1	0.975191	7269.65	0.647218	7057.43	0.327973
	15812.5	0.909222	8012.05	0.609774	7800.43	0.299448
	14917.7	0.920119	7438.43	0.608731	7479.31	0.311388
	14168.5	0.897886	6998.63	0.591319	7169.86	0.306567
	15213.2	0.873878	7644.7	0.595948	7568.46	0.277929
	14728.9	0.883174	7304.38	0.596018	7424.49	0.287156
	15396	0.892055	7335.33	0.59902	8060.66	0.293035
	15080.4	0.914079	7626.78	0.608882	7453.62	0.305197
	14715.8	0.992135	7175.62	0.654663	7540.19	0.337472
	15444	0.90584	7769.48	0.601581	7674.55	0.304259
	15751.5	0.914452	7639.77	0.603083	8111.76	0.31137
	15810.9	0.890966	7396.03	0.594832	8414.84	0.296134
	15459.3	0.913166	7616.99	0.634657	7842.33	0.278509
	15626.6	0.891752	7507.37	0.60787	8119.28	0.283882
	16143.4	0.909153	7673.03	0.602006	8470.36	0.307148
	16472.2	1.00312	7832.4	0.680264	8639.8	0.322857
	15879.5	0.95078	7265.8	0.641108	8613.72	0.309671
	15018.8	0.883524	7267.1	0.601018	7751.69	0.282506
	15152.3	0.863693	7261.65	0.58882	7890.6	0.274873
	15521.6	0.937341	7490.83	0.626723	8030.81	0.310618
	16058	0.926204	7686.51	0.618641	8371.48	0.307563
	15325.3	0.915461	7294.7	0.617784	8030.61	0.297677
	15203.4	0.897116	7116.58	0.59573	8086.82	0.301386
	15425.5	0.898215	7403.05	0.597428	8022.47	0.300787
	15627.2	0.889311	7618.06	0.597081	8009.11	0.292231
	16276.4	0.863718	7709.91	0.589931	8566.53	0.273786
	16602.2	0.951146	7538.6	0.623742	9063.59	0.327404
	15393.7	0.940238	7539.64	0.64124	7854.02	0.298998
	15342.5	1.0052	7283.09	0.679064	8059.38	0.326139
	15643	0.859417	7100.69	0.582205	8542.33	0.277212
	15394.1	0.969711	7293.38	0.638677	8100.71	0.331033
	15506.9	0.844403	7309.91	0.588323	8196.97	0.256079
	15679.4	0.92492	7644.79	0.619695	8034.6	0.305225
	14566.3	0.900954	6935.03	0.597262	7631.31	0.303692
	14873	0.881653	7487.89	0.598683	7385.06	0.282971
	15467.5	0.837304	7458.46	0.559717	8009.01	0.277587
	15471.3	0.838074	7522.49	0.567162	7948.79	0.270912
	14725.6	0.859704	7183.16	0.568339	7542.41	0.291365
	15519.1	0.907447	7940.76	0.599132	7578.37	0.308315
	16260.2	0.877481	7737.57	0.585287	8522.62	0.292194
	14960.1	0.922107	7366.5	0.633471	7593.62	0.288636
	15787.6	0.900351	7496.37	0.604992	8291.2	0.295359
	16000	0.939045	7503.8	0.622102	8496.22	0.316943
	14593.4	0.900288	6872.84	0.617403	7720.54	0.282885
	15576.4	0.822321	7398.24	0.554432	8178.21	0.267889
	16102.8	0.900663	8329.06	0.608462	7773.77	0.292201
	15481.5	0.850072	7687.53	0.56859	7794	0.281482
	14441.9	0.842391	7194.49	0.552253	7247.4	0.290137
	15902.9	0.856135	7670.36	0.550942	8232.51	0.305193
	15609.4	0.949153	7519.53	0.628816	8089.87	0.320338
	14941.2	0.902674	7431.47	0.598867	7509.77	0.303807
