# Supplementary material for: First-line sintilimab plus chemotherapy in locally advanced or metastatic esophageal squamous cell carcinoma: A cost-effectiveness analysis from China
Source: Front Pharmacol. 2022 Dec 7;13:967182. doi: 10.3389/fphar.2022.967182 (PMC9767976; doi:10.3389/fphar.2022.967182)
Supplement: Supplementary file 1 [file DataSheet1.ZIP › data_sheets/Figure 7.xlsx]

## Sheet: figure 7
	Sintilimab plus Chemotherapy		Chemotherapy Alone		Incremental
	Total Cost($)	Total QALYs	Total Cost($)	Total QALYs	Total Cost($)	Total QALYs	WTP threshold($)	37654.5
	16109.3	0.842377	9033.32	0.648905	7076.01	0.193472	0	0
	15383.8	0.893285	8911.63	0.678762	6472.14	0.214523	0.1	3765.45
	15229.2	0.862671	9079.69	0.661028	6149.56	0.201643	0.2	7530.9
	15834.1	0.959054	8845.81	0.726892	6988.24	0.232162	0.3	11296.4
	15032.4	0.901219	9066.49	0.663623	5965.87	0.237596
	16442.2	0.897085	8861.63	0.677124	7580.6	0.219961
	15044.8	0.90771	9094.3	0.700485	5950.48	0.207224
	15326.1	0.952876	8993.5	0.734528	6332.57	0.218348
	15525.6	0.84464	9261.27	0.633665	6264.35	0.210975
	15145.9	0.88817	9183.1	0.668058	5962.8	0.220112
	15890.8	0.896391	9361.07	0.683248	6529.74	0.213143
	15895.7	0.880016	9022.26	0.656597	6873.46	0.223419
	16277.8	0.88374	9259.05	0.671403	7018.74	0.212337
	16027.3	0.968291	9153.77	0.712564	6873.54	0.255727
	15835.6	0.901482	9159.39	0.69992	6676.22	0.201561
	16304.6	0.914133	9159.25	0.684106	7145.37	0.230027
	15823.8	0.853055	9244.3	0.648016	6579.47	0.20504
	16522.4	0.974355	9459.74	0.748389	7062.69	0.225965
	15580.6	0.889006	9226.8	0.705027	6353.76	0.183979
	16676.7	0.864038	9433.56	0.67942	7243.15	0.184618
	16071.5	0.925841	9341.76	0.690764	6729.72	0.235077
	16019.1	0.841313	9311.22	0.639141	6707.92	0.202172
	14695.1	0.932066	8990.99	0.685837	5704.09	0.246229
	15637.2	0.794675	8733.98	0.606118	6903.23	0.188557
	16706.8	0.983113	9021.93	0.728959	7684.85	0.254154
	15787.2	0.92109	9718.41	0.69812	6068.75	0.222969
	15117.8	0.799051	8793.77	0.613797	6324.01	0.185254
	14963.4	0.889867	9344.72	0.668252	5618.68	0.221616
	15810.7	0.907635	9655.3	0.705124	6155.44	0.202511
	15508.2	0.922255	8746.4	0.695906	6761.82	0.226349
	15397	0.863907	9124.42	0.647513	6272.53	0.216394
	16100.6	0.933915	9096.66	0.697077	7003.94	0.236837
	14637.3	0.974167	9122.44	0.738467	5514.84	0.2357
	15347.2	0.838823	8948.93	0.64716	6398.24	0.191663
	16138.5	0.930431	9233.32	0.704444	6905.16	0.225986
	16076	0.868235	8977.1	0.638658	7098.89	0.229578
	15524.5	0.904869	9127.69	0.69179	6396.78	0.213079
	16070.1	0.85013	9389.14	0.639863	6680.97	0.210267
	16197.4	0.921897	8887.07	0.721256	7310.31	0.200641
	15304.7	0.842553	8875.19	0.639121	6429.56	0.203432
	14821.8	0.845218	9200.41	0.650171	5621.38	0.195048
	15001.8	0.834475	8595.08	0.643598	6406.75	0.190877
	15271.7	0.913409	8665.21	0.706846	6606.5	0.206563
	15693.1	0.893027	9953.86	0.668802	5739.28	0.224226
	15298.4	0.872041	8690.71	0.657728	6607.66	0.214313
	16707.7	0.884798	9464.47	0.684869	7243.23	0.199929
	16410.6	0.898257	9444.47	0.67636	6966.12	0.221897
	15560.5	0.887864	9336.94	0.69317	6223.56	0.194694
	15226.9	0.792902	8871.79	0.617553	6355.08	0.175349
	15612.6	0.887679	9128.11	0.650178	6484.46	0.237501
	16809.9	0.907949	8784.95	0.698202	8024.98	0.209747
	15517.6	0.816762	9046	0.617757	6471.57	0.199005
	16284.7	0.906666	9200.52	0.669288	7084.15	0.237379
	15347.7	0.836984	9024.92	0.613835	6322.82	0.223149
	15473.2	0.858516	9045.39	0.651301	6427.85	0.207215
	15318.1	0.858029	9107.72	0.665635	6210.37	0.192394
	16997.1	0.852413	9249.31	0.680822	7747.8	0.171591
	14969.9	0.909223	8745.55	0.706438	6224.31	0.202785
	15932.4	0.85257	8898.01	0.67382	7034.34	0.17875
	14991.5	0.953524	8869.06	0.727667	6122.39	0.225857
	16054.1	0.95678	9291.12	0.735481	6762.96	0.221299
	15198.1	0.846982	9108.9	0.659114	6089.16	0.187868
	14798.6	0.874008	8756.88	0.66906	6041.74	0.204948
	15341.5	0.914296	9179.2	0.70404	6162.25	0.210256
	14885.7	0.937454	8970.93	0.698702	5914.75	0.238752
	15687.9	0.869114	9173.94	0.668211	6513.92	0.200903
	15381.3	0.865763	9086.79	0.675873	6294.51	0.189891
	15510.7	0.995525	9478.86	0.762523	6031.83	0.233002
	16392.4	0.878514	8767.71	0.657355	7624.67	0.221159
	16307.6	0.906499	9134.26	0.681343	7173.32	0.225156
	15168.3	0.832456	8917.56	0.626137	6250.75	0.206319
	15887	0.858142	9245.71	0.61598	6641.28	0.242161
	16231.9	0.937672	9597.34	0.696839	6634.53	0.240833
	15611.2	0.830194	8854.43	0.653882	6756.78	0.176312
	15044.4	0.852197	9032.06	0.652383	6012.3	0.199813
	14938.7	0.854258	9240.62	0.644626	5698.11	0.209632
	16096.2	0.845758	9263.91	0.653195	6832.27	0.192563
	15812.9	0.870425	9206.39	0.670619	6606.55	0.199806
	15746.8	0.824099	9256.41	0.61855	6490.35	0.205549
	16281.5	0.892445	9305.82	0.679821	6975.66	0.212624
	15681.6	0.905931	9161.29	0.66816	6520.27	0.237771
	15348.2	0.906731	8748.63	0.688213	6599.55	0.218518
	15309.6	0.836201	9059.73	0.634627	6249.89	0.201574
	15131.5	0.966021	9201.11	0.748756	5930.38	0.217265
	16228.8	0.857429	9617.66	0.651805	6611.18	0.205624
	16069	0.851284	9416.79	0.66609	6652.25	0.185194
	15564.2	0.87536	9082.63	0.669329	6481.54	0.206031
	14970	0.882427	8860.63	0.679032	6109.39	0.203395
	16956.5	0.8758	9352.04	0.677972	7604.51	0.197828
	15908.3	0.939513	9294.07	0.71614	6614.22	0.223374
	15345.2	0.899148	9459.18	0.694043	5886.03	0.205104
	15781.4	0.921254	9357.57	0.703968	6423.86	0.217286
	15256.7	0.88344	8918.39	0.660838	6338.27	0.222603
	16722.5	0.857911	9639.93	0.65367	7082.62	0.204242
	16319.2	0.943881	9448.31	0.706698	6870.91	0.237184
	16416.5	0.870763	8800.63	0.665117	7615.85	0.205646
	15879.2	0.937604	9428.37	0.698124	6450.8	0.239479
	15878.5	0.919365	9144.55	0.672137	6733.98	0.247229
	16712.5	0.939377	9231	0.700422	7481.53	0.238955
	15088	0.864989	8973.58	0.654125	6114.46	0.210864
	15934.5	0.9319	9087.96	0.705675	6846.5	0.226225
	15264.6	0.867099	8850.43	0.675175	6414.12	0.191924
	15515.9	0.784798	9193.86	0.606073	6322.02	0.178725
	15312.6	0.931408	9136.73	0.70261	6175.92	0.228798
	14958.8	0.960384	8731.1	0.734409	6227.69	0.225975
	15442.3	0.881022	9065.37	0.662332	6376.9	0.21869
	15955.1	0.901668	9213.6	0.674341	6741.51	0.227327
	15224.5	0.927368	8652.59	0.7014	6571.95	0.225968
	15934.4	0.954379	9007.46	0.721245	6926.98	0.233134
	16161.8	0.891953	9134.62	0.691327	7027.15	0.200626
	15711.6	0.938848	9434.32	0.724539	6277.25	0.214309
	15180.6	0.89893	8887.41	0.670831	6293.18	0.228099
	14855.5	0.817124	9109.76	0.62855	5745.74	0.188575
	16085.8	0.882082	9420.43	0.691305	6665.39	0.190776
	14997.5	0.920483	8801.34	0.711185	6196.2	0.209298
	16582.1	0.92343	9867.53	0.685004	6714.58	0.238426
	15363.2	0.906529	9283.61	0.682661	6079.63	0.223868
	15779	0.960991	9179.94	0.725638	6599.03	0.235352
	15324.2	0.899012	9157.76	0.674617	6166.43	0.224394
	16004.9	0.981681	9117	0.728645	6887.88	0.253037
	14966.9	0.9949	9543.94	0.775343	5422.99	0.219557
	15428.6	0.928112	8768.43	0.702136	6660.18	0.225976
	14772.7	0.920393	8935.06	0.709718	5837.67	0.210675
	16727.5	0.848951	9635.3	0.678119	7092.18	0.170832
	15479.6	0.860711	9335.54	0.644408	6144.04	0.216303
	15678.4	0.914205	8655.51	0.670463	7022.91	0.243741
	15599.8	0.849498	9295.34	0.635893	6304.42	0.213604
	14831.2	0.826176	9118.16	0.640709	5713.01	0.185467
	16589	0.830307	9179.18	0.611376	7409.81	0.218931
	14900.3	0.852354	9226.46	0.658001	5673.8	0.194354
	15437.8	0.858404	9070.75	0.663617	6367.09	0.194787
	15814.2	0.89756	9154.3	0.677362	6659.92	0.220198
	15216	0.931723	9356.36	0.718802	5859.6	0.212921
	15584.6	0.905142	9151.45	0.690782	6433.12	0.21436
	15299.9	0.904415	9025.51	0.677371	6274.35	0.227045
	15383.1	0.786154	8590.03	0.618055	6793.05	0.168099
	14845.4	0.873177	9292.62	0.682688	5552.81	0.190489
	15615.7	0.920299	9018.66	0.690839	6597.09	0.229459
	14938.6	0.89266	9067.08	0.686809	5871.55	0.205851
	16261.8	0.872507	9624.2	0.643384	6637.6	0.229123
	15199.6	0.892445	9110.4	0.681775	6089.21	0.21067
	14383.1	0.897534	8576.98	0.681998	5806.08	0.215536
	15737.8	0.936401	9465.98	0.684073	6271.78	0.252329
	15803.3	0.939109	9016.49	0.699091	6786.76	0.240019
	16350.2	0.902043	9151.26	0.670043	7198.96	0.232001
	16074.7	0.871413	9252.51	0.683036	6822.2	0.188377
	15911.7	0.867776	9272.21	0.65041	6639.5	0.217366
	15411.7	0.903416	9018.58	0.660403	6393.09	0.243013
	16176.8	0.989758	9034.18	0.750616	7142.63	0.239142
	15807.6	0.806212	9138.14	0.601567	6669.5	0.204646
	15647.1	0.917315	9176.14	0.701652	6470.95	0.215663
	15936.2	0.908772	8930.35	0.685913	7005.9	0.22286
	15364.4	0.834205	9502.62	0.639835	5861.76	0.19437
	15914	0.8626	9729.23	0.653927	6184.74	0.208673
	16057.7	0.837032	9234.65	0.651133	6823.03	0.185899
	17003.8	0.916046	9319.72	0.699627	7684.08	0.216419
	15030	0.773808	9026.27	0.577715	6003.77	0.196093
	15488.1	0.831266	9219.31	0.640299	6268.77	0.190968
	15280.8	0.877427	8906.78	0.676223	6374.05	0.201204
	15090.7	0.874164	8873.07	0.675284	6217.67	0.19888
	15334.1	0.87152	8881.01	0.635078	6453.09	0.236442
	15486.6	0.931501	9169.12	0.710089	6317.48	0.221412
	15069.4	0.896576	9358.08	0.681368	5711.28	0.215208
	14318.1	0.859676	8820.97	0.673756	5497.13	0.185919
	15725.2	0.886136	9312.12	0.667722	6413.07	0.218414
	15370.3	0.858507	8866.3	0.6538	6504.04	0.204707
	16045.7	0.817341	9360.77	0.620455	6684.98	0.196887
	15954.6	0.922732	9059.68	0.695901	6894.87	0.226831
	16090.1	0.932527	9250.03	0.715887	6840.07	0.21664
	15197.6	1.01155	8638.78	0.759196	6558.82	0.25235
	15170.3	0.891216	8887.81	0.672077	6282.46	0.219139
	15183.4	0.873726	9168.33	0.684513	6015.1	0.189213
	15792.5	0.858302	9231.85	0.619761	6560.66	0.238541
	15673.1	0.81614	9078.59	0.621547	6594.52	0.194593
	15907.8	0.829061	9408.78	0.639692	6499.03	0.189369
	14972.9	0.90721	8923.91	0.686265	6048.94	0.220945
	16398	0.902572	8848.08	0.67277	7549.92	0.229802
	15631.2	0.887947	8961.62	0.676261	6669.54	0.211686
	16619.7	0.869702	9552.59	0.6708	7067.16	0.198902
	14525.8	0.913965	9397.96	0.707221	5127.89	0.206744
	15791.1	0.853869	9560.55	0.655964	6230.55	0.197905
	15109	0.865116	8970.96	0.65492	6138.02	0.210197
	15890.3	0.908226	9192.69	0.687828	6697.61	0.220398
	15977.4	0.819369	9252.4	0.641235	6724.97	0.178134
	15230.8	0.888233	9149.82	0.6557	6080.98	0.232533
	15261.2	0.893216	8976.15	0.700883	6285.03	0.192333
	16073.1	0.923661	9119.44	0.705337	6953.67	0.218324
	15998.4	0.836955	9111	0.649302	6887.36	0.187653
	14322.8	0.885778	8797.3	0.663588	5525.5	0.222191
	16213.7	0.869238	9617.59	0.671289	6596.09	0.197949
	15972.7	0.853459	8855.03	0.642921	7117.71	0.210538
	15688.2	0.946736	9620.41	0.700238	6067.83	0.246498
	14927.4	0.832944	8844.46	0.625603	6082.92	0.207341
	14722.3	0.893835	8445.86	0.675448	6276.47	0.218387
	14652.8	0.871828	8865.44	0.640684	5787.39	0.231144
	15416.9	0.879623	9108.71	0.663631	6308.21	0.215993
	15415.9	0.899905	8807.41	0.679014	6608.47	0.220891
	15117.8	0.807287	8868.97	0.610042	6248.78	0.197245
	15269.2	0.962174	8913.17	0.743477	6356	0.218697
	15090.2	0.908054	8911.44	0.670918	6178.72	0.237136
	14453.3	0.894887	8738.73	0.69164	5714.59	0.203247
	14823.7	0.805981	9075.35	0.592725	5748.38	0.213256
	15469.2	0.866792	9209.44	0.645099	6259.74	0.221693
	16510.2	0.895174	10228.6	0.687108	6281.6	0.208067
	15577.6	0.826734	9327.27	0.619602	6250.28	0.207132
	15511.7	0.917784	9421.06	0.708021	6090.61	0.209764
	15675.3	0.853444	9275.25	0.636235	6400.04	0.217208
	15746.7	0.899084	9207.68	0.711332	6538.99	0.187752
	15518.2	0.967348	9113.09	0.730161	6405.13	0.237187
	14187.1	0.917916	8672.2	0.69933	5514.9	0.218586
	16740.2	0.869891	9199.65	0.653718	7540.54	0.216173
	15452.6	0.932616	9391.42	0.712474	6061.16	0.220142
	16203.5	0.917186	9186.84	0.702321	7016.69	0.214865
	16011.5	0.953987	9230.89	0.714455	6780.61	0.239532
	15783.7	0.843863	8950.97	0.65549	6832.68	0.188373
	15427.9	0.860785	9261.85	0.659961	6166.1	0.200824
	14999.7	0.950287	8987.68	0.719751	6012.06	0.230536
	15828.8	0.881189	9001.42	0.684788	6827.34	0.196401
	15585.5	0.804683	8716.15	0.625067	6869.34	0.179616
	15617.3	0.96422	9100.48	0.727477	6516.81	0.236743
	15503.3	0.894496	9319.59	0.693394	6183.7	0.201102
	15745.3	0.885739	9003.36	0.662471	6741.97	0.223268
	16613	0.922511	9603.98	0.707319	7009.01	0.215192
	14741	0.899182	8837.59	0.682773	5903.37	0.216409
	15555.9	0.948185	9204.76	0.715901	6351.19	0.232283
	15748.9	0.84004	9187.65	0.647575	6561.21	0.192465
	15324.2	0.893204	9373.36	0.663585	5950.81	0.229618
	15228.7	0.831576	9088.78	0.613613	6139.96	0.217963
	16040.2	0.930113	9107.3	0.686924	6932.93	0.243189
	15433.9	0.971556	9022.36	0.70394	6411.56	0.267616
	16329	0.864411	9081.15	0.631594	7247.81	0.232818
	16043.6	0.873789	9230.6	0.638132	6813.04	0.235657
	15527.3	0.908624	9440.76	0.688534	6086.54	0.22009
	15286.9	0.864855	9240.66	0.63693	6046.29	0.227925
	15919.7	0.946952	9399.46	0.709976	6520.25	0.236975
	14853.8	0.806717	8864.62	0.619734	5989.2	0.186983
	16285.5	0.854306	9070.55	0.645837	7214.91	0.20847
	15824.8	0.91205	9169.26	0.697145	6655.55	0.214905
	15218	0.863964	9101.9	0.658208	6116.12	0.205756
	15818.5	0.885161	9209.33	0.668142	6609.13	0.217019
	15385.2	0.776128	9134.59	0.595053	6250.6	0.181075
	15532.4	0.889335	8836.53	0.665373	6695.82	0.223962
	15255.6	0.920372	9352.33	0.687394	5903.32	0.232978
	15417.1	0.952564	9292.63	0.711056	6124.49	0.241509
	16033.7	0.938326	9368.97	0.711038	6664.71	0.227288
	15294.4	0.876141	9423.77	0.657525	5870.6	0.218616
	15873	0.887389	9154.42	0.64703	6718.62	0.240359
	16149.1	0.820668	9419.32	0.602995	6729.77	0.217673
	15484.7	1.00634	9274.62	0.769008	6210.06	0.237336
	16704.1	0.96278	9109.85	0.712953	7594.2	0.249827
	16189.2	0.869225	9505.76	0.633782	6683.42	0.235443
	16089.2	0.889066	9121.45	0.645729	6967.75	0.243337
	15780.6	0.865141	9309.08	0.647882	6471.5	0.217259
	15995.7	0.909065	9065.95	0.702961	6929.76	0.206104
	15241	0.937201	9375.49	0.713118	5865.53	0.224083
	15794.7	0.888865	9073.11	0.668027	6721.54	0.220838
	16014.5	0.882323	9288.22	0.668217	6726.3	0.214106
	16106.9	0.892443	9234.86	0.66525	6872.01	0.227193
	15089	0.761224	9159.26	0.571662	5929.7	0.189562
	14397.3	0.955701	8508.9	0.735377	5888.44	0.220324
	16531.4	0.816919	8833.61	0.62732	7697.81	0.189598
	15130.6	0.939604	8889.02	0.733818	6241.55	0.205787
	15883.7	0.960353	9066.8	0.759307	6816.86	0.201046
	16058	0.874649	8939.92	0.658329	7118.1	0.21632
	16075.3	0.852885	9422.08	0.637956	6653.26	0.214929
	14955.6	0.901176	8829.59	0.67467	6125.97	0.226506
	16617.9	0.744082	9498.89	0.56472	7118.99	0.179362
	15581.5	0.881911	9237.08	0.651693	6344.46	0.230218
	15778.7	0.837504	9338.8	0.622752	6439.9	0.214752
	16879.1	0.79878	9629.54	0.621825	7249.58	0.176954
	15593.2	0.911187	9295.08	0.701184	6298.15	0.210003
	17000.5	0.803978	9628.75	0.633262	7371.73	0.170716
	16184.6	0.971684	9182.54	0.73579	7002.03	0.235894
	15807.8	0.867029	9586.16	0.662372	6221.62	0.204657
	16360.6	0.921936	9463.79	0.705718	6896.78	0.216218
	15720.6	0.872689	9263.88	0.663057	6456.69	0.209632
	15332	0.920381	9099.53	0.696442	6232.48	0.22394
	15940.1	0.941365	9047.48	0.711949	6892.65	0.229415
	15168.6	0.983379	8802.41	0.735551	6366.2	0.247827
	15356.2	0.926645	8923.05	0.701266	6433.17	0.225379
	15987.9	0.916217	9562.82	0.698489	6425.06	0.217728
	15401.7	0.837275	9027.99	0.661882	6373.73	0.175393
	15497.1	0.865423	9061.72	0.646232	6435.38	0.219191
	15122.5	0.973237	8958.75	0.735133	6163.75	0.238104
	15388.2	0.869522	9629.61	0.672387	5758.61	0.197136
	15040	0.948812	8913.51	0.74485	6126.5	0.203962
	16242.2	0.880238	9101.39	0.671729	7140.81	0.208509
	15884.4	0.825534	8926.78	0.621417	6957.59	0.204116
	15757.7	0.876407	9526.21	0.670747	6231.51	0.205661
	17089.3	0.862037	9822.06	0.638833	7267.27	0.223204
	15648	0.941008	9279.25	0.703765	6368.77	0.237242
	15016.2	0.904066	8756.71	0.689793	6259.53	0.214273
	15446.8	0.904545	8867.46	0.682795	6579.32	0.22175
	15419.1	0.887122	9235.65	0.687948	6183.41	0.199174
	15430.7	0.904853	9637.92	0.672063	5792.8	0.23279
	14773.7	0.839508	8987.43	0.621001	5786.32	0.218507
	14699.7	0.936901	8820.45	0.706014	5879.29	0.230887
	16646.1	0.87104	9321.12	0.677001	7325	0.19404
	15268.3	0.940198	9076.56	0.722111	6191.77	0.218087
	15465.3	0.91519	9028.75	0.690873	6436.6	0.224317
	14551.3	0.935558	8717.85	0.708881	5833.42	0.226677
	15509.6	0.871481	8884.3	0.66938	6625.3	0.202101
	15832.6	0.985274	9163.42	0.766478	6669.17	0.218795
	16128.5	0.998813	9412.72	0.758034	6715.81	0.240779
	15325.7	0.904357	9019.2	0.671444	6306.51	0.232913
	16639	0.967319	9762.58	0.728663	6876.41	0.238656
	16202.6	0.904009	9421.52	0.67679	6781.03	0.227219
	15383.4	0.929092	9156.78	0.69301	6226.65	0.236082
	15337.7	0.897925	8827.55	0.6753	6510.18	0.222625
	14986.8	0.892918	9255.46	0.686384	5731.31	0.206535
	15427.4	0.898502	8989.89	0.674477	6437.51	0.224025
	15904.3	0.897311	8906.6	0.669641	6997.67	0.22767
	16374.1	0.823649	9531.77	0.61449	6842.29	0.209159
	14883.1	0.852651	8804.22	0.653841	6078.93	0.198809
	15257.3	0.926269	9190.33	0.690085	6066.99	0.236184
	15556.7	0.819089	9391.04	0.62669	6165.68	0.192399
	15744.9	0.90246	9198.18	0.688213	6546.74	0.214247
	15695.1	0.904375	8881.24	0.679412	6813.82	0.224963
	15475.5	0.92304	8986.72	0.714101	6488.74	0.208939
	15359	0.82429	9203.17	0.630697	6155.83	0.193593
	16802.6	0.902519	8990.52	0.676731	7812.04	0.225788
	15957.8	0.925079	8968.58	0.680891	6989.18	0.244188
	15277.7	0.945946	9264.17	0.735693	6013.57	0.210253
	15599.3	0.920392	9417.79	0.697395	6181.47	0.222997
	16139.6	0.814028	9299.99	0.617242	6839.57	0.196785
	15874.6	0.869896	9105.78	0.648703	6768.8	0.221192
	15957.8	0.876531	9611.4	0.671128	6346.42	0.205403
	15456.7	0.897331	8994.14	0.691338	6462.53	0.205993
	16107.2	0.866611	9394.84	0.661962	6712.4	0.204649
	15002.2	0.822289	9231.18	0.607982	5771.05	0.214307
	15928.4	0.891944	8902.81	0.685656	7025.58	0.206288
	15741.3	0.80962	9058.7	0.589933	6682.62	0.219687
	16047.1	0.981576	9220.99	0.753222	6826.12	0.228354
	15155.2	0.964542	8966.35	0.699327	6188.8	0.265215
	15241.6	0.839054	8997.66	0.617539	6243.9	0.221515
	16078.6	0.897407	9586.79	0.687196	6491.78	0.210212
	15682	0.916422	9525.81	0.706674	6156.19	0.209747
	15323.1	0.954322	9286.14	0.712642	6036.95	0.24168
	14777.3	0.929908	8988.03	0.712412	5789.26	0.217496
	15771.7	0.87787	9302.95	0.664375	6468.71	0.213495
	16417.7	0.920313	9233.12	0.696094	7184.61	0.22422
	15042.5	0.845626	8873.14	0.644733	6169.39	0.200894
	17223.2	0.955197	9764.12	0.734464	7459.05	0.220733
	16520.3	0.945866	9290.01	0.750454	7230.28	0.195412
	14893.1	0.92588	9161.44	0.70516	5731.71	0.22072
	15524.8	0.848995	9130.16	0.636502	6394.66	0.212493
	14873	0.844199	8940.14	0.644268	5932.89	0.199931
	15457.6	0.940637	9060.64	0.718161	6396.92	0.222476
	15485.8	0.862057	8810.62	0.638148	6675.19	0.223909
	15930	0.757535	9251.03	0.583885	6679	0.17365
	15179.1	0.885466	9286.21	0.67417	5892.9	0.211297
	15893.4	0.863498	9408.87	0.652109	6484.49	0.211389
	16271.2	0.944484	9288.91	0.717489	6982.29	0.226995
	15511.8	0.90371	9376.01	0.689925	6135.81	0.213785
	15602.6	0.881661	8692.21	0.664424	6910.36	0.217238
	16100.7	0.881699	9327.9	0.68667	6772.83	0.195029
	15480	0.882018	9405.52	0.671978	6074.51	0.21004
	15406.4	0.876822	8803.05	0.66812	6603.37	0.208703
	15231.2	0.899878	9035.52	0.694806	6195.69	0.205072
	14938.8	0.951293	8815.51	0.716512	6123.24	0.234781
	15180	0.898943	9375.6	0.678459	5804.36	0.220484
	15038.8	0.890174	8911.86	0.661977	6126.9	0.228197
	15771	0.920271	9523.35	0.704847	6247.65	0.215424
	15030.1	0.886075	9071.4	0.65389	5958.65	0.232185
	15207.1	0.889237	9180.39	0.667436	6026.67	0.221802
	15460.6	0.830682	9189.69	0.636445	6270.88	0.194237
	16102.6	0.895907	9381.32	0.678579	6721.29	0.217328
	16145.7	0.899522	9110.27	0.693732	7035.43	0.20579
	15454.4	0.835345	9198.31	0.639074	6256.13	0.196271
	15776.9	0.893908	9275.26	0.677876	6501.67	0.216032
	15762.3	0.928161	9474.8	0.684	6287.48	0.244161
	15778.4	0.947665	9192.7	0.735692	6585.65	0.211973
	15750.2	0.9212	9203.68	0.700343	6546.5	0.220857
	16215.8	0.846254	9247.12	0.641997	6968.68	0.204258
	16231.2	0.888169	8724.61	0.69764	7506.61	0.190529
	15082.9	0.866303	9400.36	0.646371	5682.54	0.219932
	15317.2	0.962083	9378.77	0.724804	5938.41	0.237279
	15103.1	0.888799	9117.65	0.658909	5985.5	0.22989
	16476.6	0.806165	9304.33	0.634033	7172.3	0.172131
	15696.9	0.853112	9058.26	0.62476	6638.67	0.228352
	15615	0.888175	9407.78	0.655556	6207.23	0.232619
	16011.3	0.85164	9143.36	0.662928	6867.9	0.188712
	15092.3	0.890394	9012.06	0.655425	6080.29	0.234969
	15584.3	0.931065	9409.77	0.695825	6174.51	0.23524
	15035.3	0.912433	9068.84	0.705907	5966.48	0.206526
	16029	0.872744	9437.45	0.673563	6591.58	0.199181
	15312.7	0.912489	9071.23	0.712002	6241.48	0.200487
	15094.8	0.767038	9071.92	0.576112	6022.89	0.190926
	15496.4	0.849202	9216.86	0.633177	6279.52	0.216025
	16051.6	0.914443	9280.72	0.721978	6770.85	0.192465
	15979.1	0.938858	9202.24	0.707472	6776.85	0.231386
	15972.5	0.924005	9483.15	0.7166	6489.31	0.207404
	15003.9	0.916804	9143.11	0.687341	5860.78	0.229463
	16857.6	0.928105	9778.29	0.713146	7079.26	0.214958
	16363.8	0.856723	9363.43	0.642332	7000.4	0.214392
	16787.9	0.953664	9830.52	0.725979	6957.39	0.227685
	15907.2	0.870949	9277.88	0.611511	6629.33	0.259438
	15373.2	0.901925	9192.86	0.671646	6180.35	0.23028
	15709.1	0.876414	9136.51	0.646319	6572.56	0.230095
	16345.9	0.898441	9188.48	0.686203	7157.43	0.212238
	15930.5	0.902642	9270.89	0.688264	6659.57	0.214378
	15509.6	0.912515	9433.02	0.671343	6076.59	0.241172
	15241.2	0.820863	8852.75	0.632192	6388.43	0.188671
	15804	0.869385	9218.96	0.649275	6585.05	0.22011
	15649.3	0.918804	9384.46	0.685103	6264.89	0.233702
	15765.8	0.858737	9520.25	0.641307	6245.58	0.217429
	15864.3	0.900353	9474.49	0.677156	6389.82	0.223197
	15275.8	0.956574	9138.04	0.709772	6137.74	0.246802
	16498.9	0.916597	9324.69	0.697358	7174.17	0.21924
	15806.1	0.915267	8972.81	0.68328	6833.31	0.231987
	15129	0.775754	9177.77	0.599106	5951.23	0.176648
	15505.1	0.876953	9248.37	0.635339	6256.78	0.241614
	15270.8	0.970858	9470.27	0.737411	5800.5	0.233447
	16138.6	0.909772	9599.18	0.702335	6539.41	0.207437
	15910.3	0.93808	9111.42	0.69818	6798.92	0.2399
	15752.1	0.926366	9234.72	0.70405	6517.42	0.222316
	15294	0.752057	9652.92	0.578777	5641.04	0.173281
	16088.6	0.896781	9618.34	0.706314	6470.21	0.190467
	15413.2	0.792966	8976.79	0.584894	6436.39	0.208072
	15803.4	0.91871	9184.32	0.70128	6619.12	0.217429
	15030.1	0.804153	9166.17	0.616704	5863.92	0.187448
	15237.3	0.87668	8700.75	0.663451	6536.56	0.213229
	16462.9	0.894697	9285.11	0.68256	7177.79	0.212137
	16056.9	0.94784	9607.05	0.699642	6449.84	0.248198
	14734.1	0.962357	9168.99	0.737918	5565.13	0.224439
	14756.9	0.932745	8923.18	0.714173	5833.72	0.218572
	15468.3	0.926199	8940.7	0.707316	6527.62	0.218883
	15811.9	0.793724	9215.23	0.623015	6596.68	0.170709
	14392.2	0.80518	9183.5	0.603007	5208.67	0.202173
	15905.8	0.792111	8866.61	0.601167	7039.17	0.190944
	14427.8	0.87509	8842.4	0.668254	5585.45	0.206837
	15569.4	0.913075	9121.29	0.69516	6448.11	0.217915
	15171.4	0.909494	9243.47	0.697047	5927.97	0.212447
	15413.7	0.850416	9354.2	0.671077	6059.46	0.179339
	15048.8	0.849297	8803.11	0.653397	6245.65	0.1959
	15016	0.939129	9034.09	0.713081	5981.96	0.226049
	15960.1	0.940836	8934.49	0.711134	7025.56	0.229702
	15639	0.877713	8704.12	0.661976	6934.87	0.215736
	15222.2	0.973254	9411.45	0.733956	5810.7	0.239297
	15166.8	0.986235	8691.16	0.730999	6475.61	0.255236
	15613.4	0.953707	9372.1	0.714415	6241.33	0.239291
	15479.8	0.897825	9077.78	0.659309	6402.02	0.238516
	14980.2	0.739973	8509.01	0.561672	6471.16	0.178301
	16102.6	0.926667	9633.24	0.694623	6469.32	0.232044
	15613.3	0.949469	8971.59	0.701395	6641.74	0.248074
	16781.8	0.927395	9214.39	0.709648	7567.39	0.217747
	15197.8	0.932184	9277.01	0.705077	5920.83	0.227107
	15715.8	0.872144	9017.78	0.665958	6698.01	0.206186
	15986	0.854385	9673.37	0.655481	6312.61	0.198904
	16994.7	0.888242	9243.48	0.659171	7751.19	0.229071
	15669.9	0.898517	9412.42	0.692826	6257.44	0.205691
	15423.1	0.924494	9186.95	0.70455	6236.16	0.219943
	15129.6	0.940735	9068.55	0.686683	6061.04	0.254052
	15500.1	0.8969	9125.3	0.6791	6374.76	0.2178
	15644.6	0.848056	9527.85	0.650937	6116.75	0.197119
	15358.9	1.00317	9271.21	0.776393	6087.71	0.226775
	16077.1	0.837498	8973.8	0.6342	7103.35	0.203299
	15592.9	0.87343	9083.55	0.646055	6509.38	0.227375
	15494.9	0.92145	9363.36	0.701836	6131.49	0.219614
	14493.5	0.956368	8874.84	0.727109	5618.67	0.229259
	15623.2	0.859001	9000.88	0.633484	6622.33	0.225518
	15439	0.873715	8802.51	0.673636	6636.48	0.200079
	14516.1	0.901684	9024.97	0.682994	5491.13	0.21869
	15886.1	0.89505	9486.16	0.678957	6399.97	0.216094
	15933.9	0.925415	9351.59	0.677716	6582.36	0.247699
	15832.8	0.956098	9179.78	0.722447	6653.02	0.233651
	16054.8	0.838632	9450.93	0.617291	6603.85	0.221341
	15519	0.891878	9449.17	0.671117	6069.85	0.220762
	15722.1	0.996166	8935.79	0.773737	6786.29	0.222429
	16859.9	0.8659	9529.28	0.663104	7330.58	0.202795
	15881.3	0.896593	8941.79	0.680635	6939.47	0.215958
	15974.7	0.878262	9376.8	0.653368	6597.87	0.224894
	15592.3	0.907122	8810.43	0.714104	6781.84	0.193019
	15947.1	0.907068	9428.45	0.706833	6518.62	0.200235
	14831.5	0.877949	8858.11	0.662937	5973.36	0.215012
	15765.8	0.769519	9341.11	0.596728	6424.69	0.172791
	17055.9	0.937878	9581.68	0.724269	7474.21	0.213609
	15590.5	0.860301	8859.37	0.637853	6731.14	0.222448
	16217.3	1.00515	9342.67	0.760476	6874.64	0.244672
	16484.1	0.887358	9545.73	0.680359	6938.36	0.206999
	15462.2	0.937197	9095.9	0.724568	6366.32	0.212629
	14763.1	0.915374	9247	0.688012	5516.15	0.227362
	15513.2	0.96355	9139.92	0.720943	6373.26	0.242607
	15830	0.821956	9051.28	0.646123	6778.73	0.175833
	14931.9	0.848666	9050.5	0.634592	5881.44	0.214074
	15333.5	0.910302	8908.96	0.662417	6424.56	0.247885
	16477.6	0.851263	9250.78	0.622792	7226.79	0.22847
	15199.7	0.889689	8654.06	0.669867	6545.64	0.219821
	14872.8	0.840445	8894.31	0.646588	5978.5	0.193857
	15401.7	0.899641	8878.82	0.671576	6522.89	0.228065
	16504.6	0.909295	9570.54	0.672321	6934.06	0.236974
	15782	0.866306	9376.53	0.671931	6405.46	0.194375
	14934.9	0.931963	9167.32	0.706776	5767.6	0.225187
	15444.1	0.925589	9260.47	0.702828	6183.58	0.222761
	15220.7	0.86708	8956.2	0.646689	6264.46	0.220391
	15958.2	0.901152	9745.92	0.671202	6212.31	0.229949
	15297.8	0.858711	9053.9	0.675133	6243.85	0.183578
	15848.3	0.861692	9276.89	0.638806	6571.46	0.222885
	16280.1	0.879373	8974.88	0.684308	7305.2	0.195064
	16529.1	0.77745	9266.34	0.590571	7262.71	0.186879
	16002.2	0.822322	9237.09	0.624972	6765.07	0.19735
	15695.1	0.917641	9102.53	0.686494	6592.59	0.231147
	16317.3	0.865112	9620.47	0.636166	6696.8	0.228946
	15150.4	0.9431	9127.33	0.707159	6023.11	0.235941
	15782.6	0.829427	9169.34	0.646035	6613.31	0.183393
	15826.4	0.86628	9056.11	0.663245	6770.28	0.203036
	16194.6	0.906682	9208.01	0.684276	6986.57	0.222406
	15306.8	0.967269	9274.72	0.715665	6032.07	0.251604
	15992	0.87438	9458.97	0.646908	6533.02	0.227473
	14962.5	0.860196	8796.31	0.652228	6166.17	0.207969
	15690.7	0.910127	9350.85	0.69536	6339.88	0.214767
	16001.3	0.95189	9510.34	0.713964	6490.93	0.237926
	15570.2	0.857556	9257.67	0.654867	6312.48	0.202689
	14882.8	0.87256	8732.19	0.673234	6150.62	0.199326
	15877.7	0.897338	9048.4	0.67021	6829.35	0.227129
	15768.9	0.834855	9349.97	0.64265	6418.89	0.192205
	14612.8	0.86804	8472.19	0.650557	6140.63	0.217483
	16547.2	0.870217	9272.81	0.646653	7274.44	0.223564
	15288.2	0.9864	9127.97	0.734286	6160.21	0.252114
	15504.9	0.986399	9230.39	0.752758	6274.48	0.233641
	16058.1	0.857584	9047.22	0.650937	7010.86	0.206647
	15883.7	0.798038	9321.11	0.608326	6562.57	0.189712
	15946.7	0.958192	9323.51	0.718504	6623.17	0.239688
	15685	0.922874	9291.78	0.680632	6393.22	0.242241
	16274.4	0.822408	9344.03	0.614648	6930.32	0.20776
	15675.1	0.757073	8832.67	0.595276	6842.47	0.161797
	17173.1	0.860163	8876.43	0.649596	8296.62	0.210567
	16020.3	0.916549	9130.38	0.682499	6889.92	0.23405
	16477.6	0.903417	9318.2	0.691014	7159.43	0.212404
	15985.9	0.795682	9245.44	0.630695	6740.44	0.164987
	15743.7	0.915916	9210.74	0.701859	6532.92	0.214057
	16134.1	0.915382	8979.66	0.704074	7154.46	0.211308
	16306.7	0.860645	9343.43	0.654806	6963.27	0.205839
	14603.8	0.847664	9161.78	0.635817	5441.99	0.211846
	16116.5	0.926896	9537.86	0.71688	6578.62	0.210015
	15682.2	0.817194	9585.83	0.636748	6096.36	0.180445
	15611.2	0.870742	8990.69	0.650451	6620.49	0.220291
	15463.1	0.89592	9135.86	0.673335	6327.28	0.222585
	14362.2	0.887924	9044.03	0.681397	5318.12	0.206527
	15031	0.898022	8698.07	0.68202	6332.96	0.216002
	16403.1	1.00125	9831.93	0.747157	6571.15	0.254089
	15612.5	0.839664	9069.62	0.621156	6542.85	0.218508
	15726.6	0.96032	9038.08	0.724205	6688.53	0.236115
	15860.9	0.820268	9004.32	0.616774	6856.58	0.203493
	15100.8	0.918932	9351.04	0.705818	5749.8	0.213114
	14872.1	0.853104	8894.24	0.637288	5977.89	0.215815
	15792.6	0.876716	9087.05	0.671117	6705.53	0.205599
	15827.2	0.922424	8994.88	0.691602	6832.3	0.230822
	16869	0.928623	9229.79	0.71528	7639.24	0.213344
	15256	0.872097	9110.67	0.648666	6145.35	0.223431
	16171.2	0.929038	9421.39	0.697373	6749.82	0.231664
	14804.6	0.856852	8243.27	0.638924	6561.36	0.217928
	16389.3	0.886711	9121.3	0.674544	7268.03	0.212167
	15001.3	0.931503	8867.1	0.695613	6134.19	0.23589
	15633.7	0.866813	9098.71	0.64726	6535.02	0.219553
	16697.3	0.849922	9242.09	0.645475	7455.24	0.204447
	15894.8	0.93674	8874.69	0.712545	7020.14	0.224195
	14488.8	0.900725	8540.46	0.693291	5948.34	0.207434
	15615.5	0.924088	9246.17	0.731017	6369.29	0.19307
	15889.4	0.899936	8898.17	0.681557	6991.19	0.218378
	15490.4	0.958214	9258.75	0.69133	6231.62	0.266885
	16064.9	0.886651	9365.31	0.680106	6699.62	0.206545
	16256.9	0.880867	9351.08	0.681906	6905.78	0.19896
	15817.1	0.906126	9037.09	0.665393	6780.02	0.240733
	15318.3	0.913374	8770.49	0.695618	6547.82	0.217756
	15633.8	0.918657	8692.61	0.694432	6941.23	0.224225
	16497.3	0.82849	9052.48	0.631481	7444.86	0.197009
	15564	0.833707	9131.15	0.646889	6432.85	0.186818
	14767.6	0.978913	8926.89	0.722373	5840.67	0.25654
	15033.2	0.852522	8908.45	0.63472	6124.71	0.217801
	15827.6	0.974083	8769.67	0.751092	7057.91	0.222991
	15954.4	0.814045	8652	0.625249	7302.39	0.188795
	16154.8	0.916818	9177.34	0.684357	6977.49	0.232461
	14893.6	0.895134	9025.03	0.685201	5868.62	0.209933
	15605.5	0.929885	9365.48	0.715305	6240.01	0.21458
	15565.2	0.85356	9037.21	0.641858	6527.98	0.211701
	16078.7	0.932991	9522.62	0.703833	6556.05	0.229158
	15951.8	0.907338	9497.43	0.684274	6454.32	0.223064
	16229.4	0.887848	9384.79	0.684431	6844.63	0.203416
	15803.9	0.884625	8925.09	0.666582	6878.8	0.218043
	16074	0.856048	9251.27	0.657906	6822.78	0.198141
	14950.4	0.79975	9118.25	0.599144	5832.12	0.200606
	15235.2	0.920403	9229.47	0.689311	6005.75	0.231092
	15262.2	0.957418	8830.51	0.727808	6431.68	0.229609
	16151.2	0.957757	8918.94	0.719261	7232.28	0.238496
	15953.1	0.901445	9549.3	0.677632	6403.78	0.223812
	15243	0.832459	9112.77	0.651884	6130.22	0.180576
	14908.3	0.898772	8704.75	0.682051	6203.53	0.216722
	16310.4	0.825505	9135.11	0.607935	7175.33	0.21757
	15495	0.926597	9258.21	0.708721	6236.82	0.217876
	16038.1	0.887872	9330.8	0.670122	6707.33	0.21775
	15405.4	0.893404	8870.77	0.683744	6534.66	0.20966
	15503.2	0.986618	9589.82	0.732288	5913.4	0.25433
	15664.7	0.881818	9139.52	0.66477	6525.18	0.217048
	15591.2	0.84157	9288.36	0.629686	6302.85	0.211884
	15979.8	0.887857	9179.65	0.694878	6800.15	0.192979
	15120.5	0.919942	8580.31	0.70912	6540.15	0.210821
	15967.8	0.894515	9033.74	0.666591	6934.07	0.227924
	15308.5	0.977068	9340.19	0.7369	5968.28	0.240169
	15181.3	0.848048	8625.73	0.670354	6555.58	0.177694
	15641.2	0.931032	9056.22	0.711932	6585	0.219101
	16444.2	0.819508	9581.53	0.647294	6862.72	0.172214
	14660.6	0.943958	8923.75	0.736028	5736.89	0.207931
	15048.8	0.876042	9252.75	0.656392	5796.02	0.21965
	15550.2	0.906248	9483.42	0.699952	6066.83	0.206296
	15548.2	0.851657	9345.98	0.659996	6202.2	0.191662
	15496.5	0.896677	9264.29	0.666563	6232.26	0.230114
	15042.9	0.877394	9059.9	0.669754	5982.98	0.207641
	15791.6	0.880235	8880.96	0.656555	6910.65	0.22368
	16720.4	0.819719	9680.12	0.61659	7040.3	0.203129
	15754.7	0.995741	9417.22	0.750089	6337.44	0.245651
	16007.6	0.891916	9364.46	0.69274	6643.16	0.199176
	15226.1	0.783431	9608.05	0.580546	5618.03	0.202885
	16960.9	0.931034	8909.77	0.711021	8051.13	0.220013
	15439.9	0.894847	9048.05	0.676529	6391.85	0.218318
	15700.3	0.927459	9427.09	0.712682	6273.24	0.214777
	16284.3	0.945394	9249.11	0.733814	7035.18	0.21158
	16183.9	0.891597	9226.47	0.674535	6957.47	0.217062
	15294.3	0.910631	9369.6	0.677497	5924.68	0.233135
	15829.8	0.978134	8752.04	0.761254	7077.74	0.21688
	15498.8	0.931429	9283.46	0.707359	6215.3	0.22407
	15303.5	0.940793	9173.23	0.707366	6130.26	0.233427
	15616.4	0.909517	9135.22	0.696646	6481.16	0.212871
	15254.6	0.884383	8924.67	0.676328	6329.98	0.208055
	16172.8	0.890927	9130.51	0.678098	7042.31	0.212829
	16561.4	0.990894	9256.08	0.777029	7305.3	0.213865
	15219.7	0.930005	9042.18	0.699184	6177.54	0.23082
	14749.6	0.868351	8682.32	0.676273	6067.26	0.192078
	15550.1	0.930103	9059.45	0.702114	6490.66	0.227989
	15224.2	0.867515	8927.5	0.648023	6296.65	0.219492
	15544.3	0.789198	9309.36	0.587898	6234.96	0.2013
	16085.2	0.802371	9503.32	0.635646	6581.88	0.166725
	14820.1	0.94137	8625.22	0.711868	6194.83	0.229502
	15607.5	0.911196	9135.32	0.658727	6472.14	0.252469
	15889.2	0.903145	9261.54	0.688187	6627.64	0.214959
	16072.7	0.908497	9507.92	0.6817	6564.79	0.226797
	15432.4	0.950616	9271.15	0.730064	6161.25	0.220552
	15395.3	0.966739	8875.32	0.752534	6519.96	0.214205
	15525.1	0.97941	9158.43	0.725756	6366.72	0.253655
	15405.3	0.859365	9622.55	0.638541	5782.77	0.220823
	15474.6	0.868031	9126.7	0.654466	6347.85	0.213565
	15372.4	0.827416	9128.8	0.642199	6243.64	0.185218
	15600	0.955717	9337.55	0.702508	6262.43	0.253209
	14941.1	0.941538	9319.5	0.708749	5621.63	0.232789
	15399.7	0.868625	9186.34	0.643339	6213.33	0.225286
	15161.9	0.931815	9225.74	0.706601	5936.15	0.225215
	15266.5	0.885926	9082.72	0.673489	6183.83	0.212438
	14924.3	0.86233	8778.66	0.671033	6145.64	0.191298
	16070.8	0.87626	9380.36	0.675747	6690.43	0.200513
	15050.8	0.875028	9180.59	0.67104	5870.17	0.203988
	15217.2	0.934924	9053.21	0.719643	6164	0.215282
	15961.1	0.992474	9832.52	0.747751	6128.63	0.244723
	15919.1	0.836634	9356.83	0.632701	6562.26	0.203933
	15205.4	0.854337	9018.43	0.663165	6187.01	0.191172
	15899	0.925177	9193.51	0.686207	6705.48	0.238971
	15557.8	0.914768	9214.33	0.687519	6343.47	0.227249
	16701.3	0.845927	9648.11	0.647847	7053.23	0.19808
	15941.6	0.905806	9210.01	0.694064	6731.55	0.211742
	15193.7	0.853473	8888.99	0.641779	6304.68	0.211694
	14998	0.900774	9026.05	0.681007	5971.95	0.219767
	15142.1	0.891068	8940.3	0.678087	6201.82	0.212981
	15937	0.900728	9390.64	0.682457	6546.4	0.218271
	15137.9	0.894945	9227.98	0.687106	5909.87	0.207838
	15416.2	0.938432	8960.36	0.702329	6455.87	0.236104
	14281.1	0.903459	8814.51	0.697628	5466.56	0.205831
	15496.1	0.837483	9108.16	0.64977	6387.93	0.187713
	15766.2	0.948775	9347.51	0.727582	6418.68	0.221193
	16088.7	0.937546	8924.21	0.71615	7164.44	0.221396
	15376.4	0.869332	8941.84	0.649737	6434.56	0.219595
	15946.6	0.867593	8855.65	0.674531	7090.98	0.193062
	15395	0.892279	9142.91	0.675405	6252.09	0.216874
	16597	0.907825	9481.63	0.676197	7115.39	0.231628
	16122.3	0.855988	9609.68	0.676289	6512.6	0.1797
	16132.8	0.927955	9571.35	0.721817	6561.43	0.206138
	15019.5	0.848668	8895.22	0.639861	6124.27	0.208807
	16325.5	0.89676	8913.12	0.690744	7412.38	0.206015
	15623.5	0.835707	8973.32	0.616025	6650.19	0.219682
	16626.4	0.8829	9468.8	0.684833	7157.63	0.198067
	14984.2	0.82335	8963.8	0.622367	6020.39	0.200983
	15211.9	0.894307	8948.68	0.655341	6263.22	0.238966
	15386.6	0.901004	9098.37	0.678139	6288.25	0.222865
	15066.8	0.83252	8906.45	0.630181	6160.36	0.202339
	15492.8	0.851767	9329.03	0.646938	6163.8	0.20483
	15233.8	0.873041	9089.08	0.643986	6144.73	0.229055
	15707.1	0.927092	9140.87	0.706959	6566.28	0.220133
	15696.1	0.87505	9262.75	0.649649	6433.35	0.225401
	16222.1	0.822547	9444.58	0.644818	6777.55	0.177729
	16198	0.853853	9260.61	0.645028	6937.39	0.208825
	15528.1	0.87429	8989.64	0.681696	6538.47	0.192594
	16343.2	0.886457	9315.7	0.67187	7027.52	0.214587
	16294.5	0.888814	9283.08	0.682165	7011.38	0.206648
	15936.8	0.922153	9494.62	0.710178	6442.18	0.211974
	16404.5	0.903916	9305.72	0.701706	7098.8	0.20221
	16451.7	0.885999	9523.89	0.691617	6927.81	0.194383
	15456.3	1.01052	8996.16	0.762167	6460.18	0.248352
	15225.2	0.976302	9331.59	0.721752	5893.61	0.25455
	15547.5	0.860311	9060.63	0.646156	6486.86	0.214155
	16064.3	0.916757	8848.65	0.68727	7215.63	0.229487
	16407.1	0.8796	9091.6	0.681462	7315.47	0.198138
	15345.5	0.930942	9217.92	0.707701	6127.63	0.223241
	14548.3	0.873742	8882.4	0.674322	5665.93	0.199419
	16024.9	0.802668	9063.54	0.630305	6961.36	0.172364
	16545.7	0.877414	9350.08	0.665604	7195.63	0.211809
	15457.6	0.900286	8811.96	0.668241	6645.69	0.232044
	16001.7	0.924663	9167.42	0.682432	6834.27	0.24223
	16530.7	0.947198	9759.66	0.708678	6771.08	0.238521
	16339	0.905308	9146.22	0.692027	7192.79	0.213281
	15861.2	0.871333	9214.93	0.66313	6646.28	0.208203
	15915.9	0.900702	9767.95	0.683033	6147.95	0.217669
	14750	0.915731	8756.05	0.688336	5993.94	0.227395
	16187.6	0.842389	8945.17	0.644563	7242.44	0.197826
	16665.3	0.899004	9017.26	0.681155	7648.07	0.217849
	16400.6	0.877092	9178.43	0.658739	7222.14	0.218353
	14874.7	0.98586	8887.38	0.72346	5987.32	0.2624
	16208.6	0.911456	9066.9	0.667392	7141.74	0.244064
	16295.4	0.920254	9684.21	0.698374	6611.15	0.22188
	15764.6	0.931343	8776.96	0.713536	6987.63	0.217807
	15895.4	0.879007	9442.76	0.674047	6452.68	0.20496
	15893	0.905844	8985	0.691742	6908.03	0.214102
	16205.7	0.91289	9399.1	0.688217	6806.63	0.224674
	15754.9	0.946997	9155.65	0.732056	6599.22	0.214941
	15838.9	0.857367	9057.78	0.6582	6781.12	0.199167
	15353.7	0.876266	9140.91	0.659645	6212.84	0.216621
	15209.5	0.871228	8857.66	0.637022	6351.88	0.234206
	16247.2	0.914659	9476	0.698239	6771.21	0.21642
	15267	0.86138	9169.8	0.668761	6097.22	0.192619
	16399.4	0.881629	9313.4	0.669494	7086	0.212135
	15004.2	0.880324	9206.46	0.643293	5797.73	0.237031
	15462.7	0.877102	8888.91	0.663726	6573.77	0.213377
	16938.3	0.873041	9877.23	0.654217	7061.05	0.218824
	14505.3	0.834908	8636.59	0.634243	5868.73	0.200664
	15703.6	0.887836	9276.78	0.6698	6426.77	0.218036
	16011.6	0.897869	9479.1	0.692389	6532.46	0.205479
	15044.5	0.860684	8858.18	0.644247	6186.29	0.216438
	15214.5	0.875558	9015.81	0.65351	6198.65	0.222048
	15138.3	0.868476	8842.51	0.646339	6295.79	0.222137
	17304.5	0.874513	9233.32	0.652666	8071.21	0.221847
	15193.1	0.86316	9077.55	0.641498	6115.6	0.221662
	15739.1	0.864988	8742.17	0.644517	6996.88	0.220472
	15487.6	0.912119	9004.53	0.702807	6483.04	0.209311
	16040.7	0.961072	9737.14	0.735581	6303.56	0.225491
	16036.5	0.83732	9609.37	0.620093	6427.11	0.217227
	16031.5	0.920114	9359.6	0.704707	6671.86	0.215407
	15256.6	0.857117	9325.25	0.667656	5931.31	0.189461
	15192.2	0.877086	9113.61	0.670196	6078.55	0.206891
	15228.7	0.971841	9325.85	0.736228	5902.85	0.235613
	16060.1	0.896706	9025.55	0.68073	7034.55	0.215976
	15663.7	0.899079	9601.56	0.680892	6062.11	0.218186
	16105.9	0.90636	8814.38	0.688822	7291.51	0.217538
	14701.4	0.865821	9042.26	0.679765	5659.09	0.186056
	14941.1	0.873934	8726.42	0.653195	6214.73	0.22074
	15210.1	0.916884	8904.19	0.683228	6305.94	0.233656
	14780	0.850555	9162.83	0.629794	5617.18	0.220761
	14806.4	0.908125	8959.49	0.677149	5846.93	0.230977
	14246.8	0.793856	8804.04	0.632796	5442.77	0.16106
	16604.7	0.895564	9542.29	0.673975	7062.41	0.221589
	15835.7	0.87043	9389.8	0.654581	6445.89	0.215849
	14816.8	0.924949	9109.11	0.702448	5707.7	0.222501
	15495.3	0.901268	9044.31	0.69849	6451.03	0.202779
	15656.6	0.889517	9244.49	0.681678	6412.09	0.207839
	16010.3	1.0067	8767.93	0.754449	7242.37	0.25225
	15621.8	0.894393	8942.84	0.689275	6678.98	0.205117
	15747.6	0.943234	9269.74	0.730852	6477.83	0.212382
	15882.6	0.838515	8772.82	0.612474	7109.8	0.226041
	15585.1	0.858027	9205.39	0.654573	6379.68	0.203454
	15747.2	0.79531	8915.66	0.594454	6831.53	0.200856
	15345.8	0.843997	8871.11	0.630564	6474.74	0.213433
	15157.8	0.914218	9047.3	0.714869	6110.45	0.19935
	16149.7	0.881635	9603.54	0.654349	6546.17	0.227286
	15941.1	0.909436	9068.08	0.700418	6872.99	0.209018
	16014.7	0.978731	8976.35	0.737177	7038.36	0.241554
	15616.4	0.871151	9225.04	0.662713	6391.36	0.208438
	15285.6	0.944521	8964.34	0.730846	6321.3	0.213675
	16375.3	0.872725	9691.36	0.684796	6683.98	0.187929
	15177.2	0.903565	9181.44	0.701922	5995.79	0.201643
	16233.6	0.849529	9659.81	0.640528	6573.77	0.209001
	15064	0.948561	9287.89	0.720021	5776.1	0.22854
	14679.3	0.865296	8875.06	0.630823	5804.19	0.234473
	15475.5	0.951118	8885.38	0.73771	6590.13	0.213408
	14992.2	0.95489	8603.4	0.730156	6388.78	0.224734
	16329.4	0.906661	9219.56	0.692605	7109.79	0.214056
	15576.5	0.873651	9580.83	0.65317	5995.69	0.220481
	15535.2	0.894774	9152.23	0.66407	6383.01	0.230704
	14926	0.916865	9226.24	0.686051	5699.71	0.230814
	15530.6	0.844004	9374.73	0.642527	6155.89	0.201477
	15579.1	0.914349	8768.7	0.681573	6810.42	0.232776
	15871	0.974203	8755.96	0.726252	7115	0.247952
	15370.4	0.969403	9009.39	0.73064	6360.99	0.238763
	14709.8	0.913338	8678.65	0.700775	6031.12	0.212564
	15379.2	0.922844	8875.2	0.706954	6503.95	0.21589
	16122.5	0.87199	9057.15	0.686524	7065.37	0.185466
	15322.6	0.866128	9387.12	0.644966	5935.45	0.221162
	15809.1	0.89193	9216.77	0.658018	6592.34	0.233912
	16040.8	0.763185	9421.71	0.580398	6619.08	0.182786
	16033.5	0.947178	9047.71	0.695649	6985.74	0.251529
	15274.2	0.778664	9045.15	0.579957	6229.06	0.198708
	15330.1	0.93774	9154.93	0.707149	6175.13	0.230591
	16524.5	0.81837	9105.44	0.597445	7419.1	0.220926
	15098.3	0.876595	9258.41	0.656474	5839.87	0.220121
	15638.4	0.858124	9483.41	0.633088	6155.02	0.225035
	15751.7	0.96208	9207.09	0.735483	6544.61	0.226597
	15089.6	0.825137	9016.94	0.618405	6072.68	0.206733
	16601	0.884191	9586.43	0.658	7014.61	0.22619
	14512.8	0.844269	8821.61	0.670992	5691.19	0.173276
	16853.9	0.816656	9583.85	0.631438	7270.04	0.185218
	16143	0.959848	8919.82	0.730986	7223.22	0.228862
	15592.9	0.917718	9139.33	0.711489	6453.57	0.206229
	15786.6	0.888282	9480.91	0.675315	6305.73	0.212966
	15516.2	0.862865	9321.62	0.647282	6194.55	0.215583
	16334.3	0.911378	9129.04	0.696124	7205.26	0.215255
	15999.9	0.953554	9340.41	0.695973	6659.52	0.257581
	14799.7	0.925564	9057.04	0.695263	5742.69	0.230301
	16011.5	0.828095	9084.89	0.623753	6926.58	0.204342
	15311.2	0.872338	9008.94	0.661662	6302.31	0.210676
	15623.5	0.82418	9448.57	0.610651	6174.96	0.213529
	15744.9	0.899182	9252.41	0.691156	6492.48	0.208026
	15477	0.888033	9332.28	0.669213	6144.72	0.21882
	15627.9	0.90534	9396.78	0.676884	6231.09	0.228457
	15096.6	0.823305	8999.93	0.605656	6096.65	0.21765
	14967.8	0.867833	9150.46	0.645838	5817.38	0.221995
	15802.2	0.896497	9471	0.680862	6331.16	0.215635
	16152.2	0.878633	9700.29	0.662006	6451.88	0.216627
	15673.7	0.909819	9222.62	0.679823	6451.1	0.229996
	14708.8	0.841749	8919.11	0.625068	5789.67	0.21668
	15832.4	0.827235	9083.69	0.635324	6748.66	0.191911
	15789.1	0.907808	9276.93	0.677606	6512.17	0.230202
	15551.4	0.907189	9105.36	0.685611	6446.08	0.221578
	15201.3	0.813357	8729.38	0.638529	6471.93	0.174827
	15164.8	0.957557	8727.54	0.735963	6437.3	0.221594
	15558.9	0.875687	9119.71	0.661636	6439.24	0.214051
	15813.2	0.811007	9147.83	0.623773	6665.4	0.187234
	15501.3	0.84452	8732.67	0.642293	6768.67	0.202227
	15311.6	0.794215	9001.98	0.585177	6309.58	0.209038
	15324.7	0.865174	8902.26	0.659691	6422.4	0.205483
	15179.4	0.960247	9053.69	0.745537	6125.76	0.21471
	15465.9	0.956082	9122.49	0.743786	6343.42	0.212296
	15842.9	0.970328	9400.16	0.748454	6442.73	0.221874
	15380.8	0.908155	9639.11	0.697371	5741.7	0.210784
	15293.2	0.801611	8910.67	0.632388	6382.53	0.169222
	15870.4	0.860939	9122.75	0.628058	6747.69	0.232881
	16703.4	0.837894	9536.45	0.640088	7167	0.197806
	15062.3	0.983768	9158.96	0.748435	5903.31	0.235334
	15143.6	0.954007	8469.65	0.738101	6673.99	0.215906
	14586.1	0.935225	8966.66	0.69432	5619.39	0.240905
	16092.6	0.94363	9170.92	0.701511	6921.7	0.242119
	15998.5	0.914341	8828.17	0.698819	7170.35	0.215522
	15354.1	0.891594	9031.36	0.677151	6322.72	0.214444
	15973.2	0.969533	9151.34	0.733683	6821.86	0.235851
	14991.7	0.922807	8791.91	0.719247	6199.79	0.20356
	16620.5	0.79994	9414.28	0.584694	7206.24	0.215246
	16367.8	0.898214	9477.71	0.659491	6890.1	0.238723
	15303.2	0.886271	9423.41	0.67682	5879.77	0.209451
	15790.7	0.81101	8865.23	0.620203	6925.44	0.190808
	15237.3	0.858608	8962.92	0.649525	6274.41	0.209083
	15747.7	0.841204	9049.7	0.631375	6697.98	0.20983
	15658.3	0.927752	8908.66	0.718482	6749.67	0.20927
	15623.4	0.845744	8902.26	0.635899	6721.11	0.209845
	15857.3	0.901389	9185.84	0.675424	6671.49	0.225966
	15371.3	0.93667	8950.61	0.707644	6420.69	0.229027
	14796.3	0.943826	8937.14	0.717107	5859.21	0.22672
	16370.9	0.857508	9549.82	0.66483	6821.08	0.192678
	15115.3	0.804028	9364.55	0.61424	5750.77	0.189788
	14162.9	0.877229	8820.77	0.661953	5342.16	0.215275
	15596.2	0.917605	9335.65	0.69594	6260.53	0.221665
	15909	0.922622	9519.64	0.683083	6389.36	0.239539
	15279.9	0.935459	9790.52	0.713849	5489.43	0.22161
	15384.9	0.851428	9046.59	0.646885	6338.29	0.204543
	15998.9	0.967061	9141.75	0.728091	6857.18	0.23897
	15327.1	0.880171	9295.7	0.676085	6031.43	0.204086
	15139.5	0.966341	9038.7	0.756098	6100.84	0.210243
	15300.9	0.886852	9255.58	0.707677	6045.32	0.179174
	15607.2	0.848447	9423.02	0.643138	6184.14	0.205309
	15961.9	0.895359	8894.12	0.68955	7067.79	0.205808
	15842.7	0.909559	9157.47	0.701195	6685.27	0.208364
	16149.8	0.867173	9062.68	0.665713	7087.17	0.201459
	15064.8	0.867185	9178.06	0.656647	5886.72	0.210538
	14907.6	0.900353	9374.94	0.694745	5532.62	0.205608
	15502.4	0.853637	9573.87	0.636376	5928.55	0.21726
	14748.5	0.898861	9423.29	0.666878	5325.26	0.231983
	15236.4	0.909942	8950.54	0.672526	6285.88	0.237416
	15634.3	0.944204	8786.37	0.700248	6847.92	0.243955
	15283.9	0.867965	9214.28	0.649872	6069.65	0.218093
	14417.8	0.845293	8792.83	0.630667	5624.96	0.214625
	15754.2	0.921075	9440.69	0.682034	6313.46	0.23904
	15065.5	0.848613	8780.96	0.638835	6284.55	0.209777
	15912.1	0.88971	9473.02	0.674859	6439.06	0.214851
	15459.2	0.889354	8813.93	0.670071	6645.31	0.219283
	16287.2	0.865155	8928.51	0.644303	7358.72	0.220851
	15299.8	0.868719	9202.82	0.656676	6096.97	0.212044
	15693.7	0.798917	8978.85	0.594517	6714.85	0.2044
	17038.7	0.938987	9488.99	0.702043	7549.67	0.236944
	16221.5	0.871762	8986.13	0.649576	7235.35	0.222186
	16588	0.958732	9448.73	0.720815	7139.22	0.237917
	16328.8	0.865732	9415.15	0.65196	6913.68	0.213773
	16495.8	0.975888	9770.91	0.734173	6724.89	0.241715
	15533.1	0.836551	9733.03	0.623129	5800.04	0.213422
	15605.3	0.834924	9168.56	0.625542	6436.79	0.209382
	15487.1	0.919965	9021.65	0.684791	6465.49	0.235175
	15996.5	0.91981	8834.55	0.695654	7161.9	0.224156
	15769.9	0.929505	9485.88	0.692146	6284.03	0.237359
	16302.7	0.89639	9218.64	0.682777	7084.09	0.213613
	15883.8	0.905184	9548.54	0.674913	6335.29	0.230271
	15104	0.866041	8857.01	0.670325	6246.98	0.195716
	15209	0.895932	8894.22	0.663062	6314.76	0.23287
	14836.3	0.854944	8422.16	0.640242	6414.12	0.214702
	15720.8	0.848651	9278.77	0.643974	6442.01	0.204676
	15296.1	0.894402	8971.86	0.695738	6324.27	0.198664
	15277.3	0.879658	9293.76	0.673617	5983.52	0.206041
	16825.4	0.832739	9585.83	0.643369	7239.59	0.18937
	15621.9	0.900119	9133.15	0.704593	6488.7	0.195525
	15823.2	0.934566	9134.87	0.70641	6688.36	0.228156
	15153.4	0.963604	8982.99	0.750846	6170.46	0.212758
	15821.7	0.936101	9162.11	0.707049	6659.63	0.229051
	15596	0.942795	9489.52	0.733591	6106.47	0.209204
	14559.7	0.911403	9249.48	0.677131	5310.17	0.234271
	15362.4	0.831904	8943.39	0.631724	6419	0.20018
	14995.9	0.980309	8897.5	0.741279	6098.44	0.23903
	15488.9	0.847345	9213.87	0.635081	6275.07	0.212264
	14597.2	0.893342	8621.92	0.676608	5975.27	0.216734
	15763.5	0.904394	9733.4	0.678747	6030.1	0.225647
	14715.7	0.978367	8774.59	0.740661	5941.07	0.237706
	15687.9	0.839584	8973.05	0.65215	6714.9	0.187434
	15446.4	0.949326	9371.39	0.719614	6074.98	0.229712
	15803.6	0.866627	9323.77	0.659965	6479.78	0.206662
	15837.8	0.893984	8749.6	0.666431	7088.22	0.227552
	16448	0.895129	9508.86	0.662195	6939.18	0.232935
	15472.8	0.898887	8970.29	0.668575	6502.48	0.230312
	15551	0.92271	8998.6	0.705799	6552.36	0.216911
	16045.7	0.755207	9420.31	0.566388	6625.41	0.18882
	15346.9	0.853256	9103.59	0.666231	6243.34	0.187025
	15890.3	0.839224	9122.21	0.643932	6768.07	0.195293
	15243.9	0.862443	9418.57	0.659037	5825.28	0.203406
	15532.5	0.945936	9158.13	0.73405	6374.38	0.211886
	15329.3	0.966414	8944.09	0.750331	6385.26	0.216083
	14769.4	0.858248	9348.29	0.64694	5421.11	0.211309
	15888.1	0.874627	9206.07	0.664246	6681.99	0.210381
	15673.4	0.892481	8995.55	0.698423	6677.82	0.194058
	15671.4	0.862754	9523.1	0.680329	6148.27	0.182425
	15211.1	0.895692	8822.23	0.694072	6388.89	0.201621
	15481.2	0.919369	9133.85	0.693301	6347.31	0.226069
	15291.4	0.951989	9393	0.707409	5898.45	0.24458
	15994	0.84554	9419.45	0.668452	6574.58	0.177087
	16991.1	0.881215	9233.63	0.688207	7757.49	0.193009
	15772.8	0.855041	9090.03	0.64455	6682.78	0.21049
	16101.5	0.84194	9252.19	0.640512	6849.27	0.201428
	15460.8	0.954324	9326.41	0.712572	6134.35	0.241752
	15671.3	0.813638	9589.12	0.615398	6082.15	0.19824
	14894.3	0.923395	8948.89	0.712144	5945.44	0.211252
	15397.3	0.946318	9035.35	0.711756	6361.95	0.234561
	15891.5	0.80456	9362.84	0.603754	6528.67	0.200807
	15267.9	0.895584	8867.06	0.684852	6400.79	0.210732
	16896.1	0.894503	9628.15	0.665155	7267.94	0.229348
	16053	0.885805	9302.36	0.674661	6750.59	0.211144
	15777.5	0.870822	9753	0.637023	6024.48	0.233798
	16043.5	0.789911	9057.9	0.589141	6985.61	0.20077
	16217.3	0.929885	9329.48	0.70365	6887.84	0.226235
	15650.5	0.894547	9033.6	0.690359	6616.91	0.204188
	15749	0.919564	9161.13	0.705008	6587.82	0.214556
	14532.6	0.753383	8739.82	0.589193	5792.74	0.16419
	15213.8	0.882968	8790.28	0.68632	6423.55	0.196648
	16044.7	0.858742	9269.44	0.660691	6775.26	0.198051
	16189	0.914973	9661.36	0.711752	6527.67	0.203221
	15424.9	0.863655	9445.59	0.649475	5979.33	0.21418
	15617.6	0.919316	9132.51	0.688042	6485.05	0.231273
	15460.9	0.897058	8686.44	0.684586	6774.51	0.212472
	15524.8	0.899138	9167	0.669811	6357.85	0.229327
	14332.4	0.864197	8867.24	0.631311	5465.12	0.232886
	15301.9	0.891323	9032.75	0.676992	6269.1	0.214331
	14705.8	0.900776	9079.28	0.686398	5626.55	0.214377
	14526.7	0.928852	8766.2	0.687765	5760.46	0.241087
	15282.5	0.942283	8857.41	0.718888	6425.04	0.223395
	15311.5	0.887199	8901.53	0.679524	6409.96	0.207675
	15093.4	0.793725	9245.13	0.612751	5848.25	0.180975
	15348.7	0.921019	8820.46	0.699909	6528.2	0.22111
	14848.8	0.840194	8913.49	0.631133	5935.27	0.209062
	14779.2	0.933511	9300	0.705895	5479.23	0.227617
	15662.9	0.907399	9224.24	0.707869	6438.69	0.19953
	15829.5	0.871401	9014.45	0.662125	6815.01	0.209277
	15110.3	0.921904	9231.05	0.71337	5879.24	0.208534
	15874.6	0.879103	8854.8	0.660087	7019.78	0.219017
	15561.1	0.911911	8959.84	0.689206	6601.31	0.222705
	15164.3	0.89966	9202.27	0.687178	5962.06	0.212482
	15466.5	0.892649	8916.95	0.688474	6549.52	0.204175
	16918.6	0.939658	9496.5	0.732001	7422.12	0.207657
	16831.6	0.967409	9787.87	0.750855	7043.69	0.216554
	15602.9	0.861916	9124	0.655076	6478.92	0.206841
	16038	0.901927	9275.5	0.701405	6762.54	0.200522
	16204.7	0.817236	9022.44	0.607347	7182.29	0.209889
	15785.4	0.975365	8988.09	0.754908	6797.31	0.220457
	17590.2	0.883954	9426.8	0.678853	8163.39	0.205101
	15754.3	0.886229	9166.12	0.659001	6588.23	0.227228
	16010.9	0.88828	9031.24	0.67873	6979.67	0.20955
	14922.8	0.92142	9240.35	0.716889	5682.43	0.204531
	17179	0.923068	8811.21	0.68657	8367.78	0.236499
	15679.5	0.822032	9081.06	0.626897	6598.45	0.195135
	15574.6	0.89949	9136.19	0.692406	6438.42	0.207084
	16173.3	0.959048	9475.5	0.705718	6697.77	0.25333
	15427.7	0.927424	8829.84	0.717441	6597.88	0.209983
	14820.3	0.949664	8737.63	0.719878	6082.69	0.229785
	15373.1	0.905605	9342.4	0.71172	6030.74	0.193886
