# Supplementary material for: First-line sintilimab plus chemotherapy in locally advanced or metastatic esophageal squamous cell carcinoma: A cost-effectiveness analysis from China
Source: Front Pharmacol. 2022 Dec 7;13:967182. doi: 10.3389/fphar.2022.967182 (PMC9767976; doi:10.3389/fphar.2022.967182)
Supplement: Supplementary file 1 [file DataSheet1.ZIP › data_sheets/Figure 8.xlsx]

## Sheet: figure 8
Iteration	wtp($)	prob_ce	1-prob_ce
1	0	0	1
2	2500	0	1
3	5000	0	1
4	7500	0	1
5	10000	0	1
6	12500	0	1
7	15000	0	1
8	17500	0	1
9	20000	0	1
10	22500	0.017	0.983
11	25000	0.211	0.789
12	27500	0.636	0.364
13	30000	0.9	0.1
14	32500	0.985	0.015
15	35000	1	0
16	37500	1	0
17	40000	1	0
18	42500	1	0
19	45000	1	0
20	47500	1	0
21	50000	1	0
