# Supplementary material for: First-line sintilimab plus chemotherapy in locally advanced or metastatic esophageal squamous cell carcinoma: A cost-effectiveness analysis from China
Source: Front Pharmacol. 2022 Dec 7;13:967182. doi: 10.3389/fphar.2022.967182 (PMC9767976; doi:10.3389/fphar.2022.967182)
Supplement: Supplementary file 1 [file DataSheet1.ZIP › data_sheets/Figure 9.xlsx]

## Sheet: figure 9
Iteration	wtp（$）	prob_ce	1-prob_ce
1	0	0	1
2	5000	0	1
3	10000	0	1
4	15000	0	1
5	20000	0	1
6	25000	0.043	0.957
7	30000	0.501	0.499
8	35000	0.906	0.094
9	40000	0.989	0.011
10	45000	0.999	0.001
11	50000	1	0
12	55000	1	0
13	60000	1	0
14	65000	1	0
15	70000	1	0
16	75000	1	0
17	80000	1	0
18	85000	1	0
19	90000	1	0
20	95000	1	0
21	100000	1	0
