# Supplementary material for: First-line sintilimab plus chemotherapy in locally advanced or metastatic esophageal squamous cell carcinoma: A cost-effectiveness analysis from China
Source: Front Pharmacol. 2022 Dec 7;13:967182. doi: 10.3389/fphar.2022.967182 (PMC9767976; doi:10.3389/fphar.2022.967182)
Supplement: Supplementary file 1 [file DataSheet1.ZIP › data_sheets/Table 1.xlsx]

## Sheet: Table 1
Table 4 Key inputs for the cost-effectiveness model
Parameter	Value	Low	High	Distribution	Source
Costs (US$)
Sintilimab/1000mg	167.4	133.92	200.88	Gamma	Negotiation price
Cisplatin/50mg	11.78	9.42	14.14	Gamma	Local charge
Paclitaxel/30mg	11.44	9.15	13.73	Gamma	Local charge
5-fluorouracil/250mg	9.61	7.69	11.53	Gamma	Local charge
Docetaxel/20mg	27.9	22.32	33.48	Gamma	Local charge
Cost of BSC	117	32.3	322.6	Gamma	[15]
Cost of follow-up	52.8	36.96	68.64	Gamma	[20]
Chest enhanced CT	134.37	107.5	161.24	Gamma	[20]
Abdominal enhanced CT	134.37	107.5	161.24	Gamma	[21]
Cost of laboratory test	90.32	72.26	108.38	Gamma	[22]
Other costs
anti-tumor drug dispensing fees	4.01
Cost of IV	2.78
Hospitalization expense/day	19.86
Cost of SAEs
Anaemia	669.45	535.56	803.34	Gamma	[21]
Decrease in white blood cell count	206.72	165.376	248.06	Gamma	[21]
Decrease in neutrophil count	544.19	435.35	613.43	Gamma	[21]
Asthenia	115	92	138	Gamma	[23]
Increase in blood pressure	1.35	1.08	1.62	Gamma	[24]
Utility
PFS	0.741	0.593	0.889	Beta	[15,16]
PD	0.581	0.465	0.697	Beta	[15,16]
disutility due to grade 1 and 2 AEs	0.01	0.008	0.02	Beta	[17,18]
disutility due to grade 3 and 4 AEs	0.16	0.11	0.204	Beta	[17,18]
Accounting rate	0.05	0	0.08	Fix
Abbreciation: BSC, best support care;SAEs, serious adverse events (≥grade 3) IV, intravenous injection; PFS, progression-free survival; PD, progression disease
