# Supplementary material for: First-line sintilimab plus chemotherapy in locally advanced or metastatic esophageal squamous cell carcinoma: A cost-effectiveness analysis from China
Source: Front Pharmacol. 2022 Dec 7;13:967182. doi: 10.3389/fphar.2022.967182 (PMC9767976; doi:10.3389/fphar.2022.967182)
Supplement: Supplementary file 1 [file DataSheet1.ZIP › data_sheets/Table 2.xlsx]

## Sheet: Sheet1
Table 5 Results for the cost utility analysis
	Total cost	LYs	QALYs	Δ Costs	ΔQALYs	ICER
	(US$)			(US$)		(US$/QALY)
Overall population
Sintilimab plus chemotherapy	22263.1	1.44	0.9	14787.5	0.3	49966.6
Chemotherapy alone	7475.58	1.04	0.61
Population with PD-L1 CPS≥10
Sintilimab plus chemotherapy	23248.7	1.39	0.89	14086	0.22	65220
Chemotherapy alone	9162.77	1.08	0.68
Abbreciation: QALYs: quality-adjusted life-years; ICER: incremental cost-effectiveness ratio, Note: Δ: incremental

## Sheet: Sheet2
	Table 5 Results for the cost utility analysis
		Total cost	LYs	QALYs	Δ Costs	ΔQALYs	ICER
		(US$)			(US$)		(US$/QALY)
	Overall population
	Sintilimab plus chemotherapy	15399.2	1.44	0.9	7923.63	0.3	26773.7
	Chemotherapy alone	7475.58	1.04	0.61	NA	NA	NA
	Population with PD-L1 CPS≥10
	Sintilimab plus chemotherapy	15656.2	1.39	0.89	6493.43	0.22	30065.5
	Chemotherapy alone	9162.77	1.08	0.68	NA	NA	NA
	Abbreciation: QALYs: quality-adjusted life-years; ICER: incremental cost-effectiveness ratio, NA, Not A Note: Δ: incremental
